# Supplementary material for: Corksorb Enhances Alkane Degradation by Hydrocarbonoclastic Bacteria
Source: Front Microbiol. 2021 Aug 19;12:618270. doi: 10.3389/fmicb.2021.618270 (PMC8417381; doi:10.3389/fmicb.2021.618270)
Supplement: Supplementary file 1 [file Table_1.xlsx]

## Sheet: Folha1
Supplementary Table 6. List of up- and down-regulated genes expressed by Alcanivorax borkumensis SK2, when growing in the presence of corksorb, with respective functional information retrieved from several databases (Uniprot, NCBI, COG, CDD, Pfam, NCBIfam, Protein Clusters, SMART, TIGRFAM).
Gene Identifier (Locus tag)	log2 Fold Change	number of times genes are up/down regulated	Correspondent protein ID (Uniprot ID/NCBI protein ID)	Annotation (source: Uniprot or NCBI RefSeq database)	reCOGnizer: COG ID, COG categories and description				EC number (source: COG)	reCOGnizer: CDD ID and description		ReGOGnizer: Pfam ID and description		ReGOGnizer: NCBIfam ID and description		ReGOGnizer: Protein Clusters ID and description		EC number (source: Protein Clusters)	ReGOGnizer: SMART ID and description		ReGOGnizer: TIGRFAM ID and description
Up-Regulated
ABO_RS14190	4.76264	27.1455	non protein-coding gene	transfer-messenger RNA	no COG annotation	no COG annotation	no COG annotation	no COG annotation	no COG annotation	no CDD annotation	no CDD annotation	no Pfam annotation	no Pfam annotation	no NCBIPfam annotation	no NCBIPfam annotation	no Protein Clusters annotation	no Protein Clusters annotation	no Protein Clusters annotation	no SMART annotation	no SMART annotation	no TIGRFAM annotation	no TIGRFAM annotation	|
ABO_RS14160	4.69587	25.9177	non protein-coding gene	RNase P RNA component class A	no COG annotation	no COG annotation	no COG annotation	no COG annotation	no COG annotation	no CDD annotation	no CDD annotation	no Pfam annotation	no Pfam annotation	no NCBIPfam annotation	no NCBIPfam annotation	no Protein Clusters annotation	no Protein Clusters annotation	no Protein Clusters annotation	no SMART annotation	no SMART annotation	no TIGRFAM annotation	no TIGRFAM annotation	|
ABO_RS02520	3.53555	11.596	non protein-coding gene	16S ribosomal RNA	no COG annotation	no COG annotation	no COG annotation	no COG annotation	no COG annotation	no CDD annotation	no CDD annotation	no Pfam annotation	no Pfam annotation	no NCBIPfam annotation	no NCBIPfam annotation	no Protein Clusters annotation	no Protein Clusters annotation	no Protein Clusters annotation	no SMART annotation	no SMART annotation	no TIGRFAM annotation	no TIGRFAM annotation	|
ABO_RS10185	3.51486	11.4308	non protein-coding gene	16S ribosomal RNA	no COG annotation	no COG annotation	no COG annotation	no COG annotation	no COG annotation	no CDD annotation	no CDD annotation	no Pfam annotation	no Pfam annotation	no NCBIPfam annotation	no NCBIPfam annotation	no Protein Clusters annotation	no Protein Clusters annotation	no Protein Clusters annotation	no SMART annotation	no SMART annotation	no TIGRFAM annotation	no TIGRFAM annotation	|
ABO_RS01870	3.49753	11.2943	non protein-coding gene	16S ribosomal RNA	no COG annotation	no COG annotation	no COG annotation	no COG annotation	no COG annotation	no CDD annotation	no CDD annotation	no Pfam annotation	no Pfam annotation	no NCBIPfam annotation	no NCBIPfam annotation	no Protein Clusters annotation	no Protein Clusters annotation	no Protein Clusters annotation	no SMART annotation	no SMART annotation	no TIGRFAM annotation	no TIGRFAM annotation	|
ABO_RS14235	2.94224	7.68606	non protein-coding gene	signal recognition particle sRNA small type	no COG annotation	no COG annotation	no COG annotation	no COG annotation	no COG annotation	no CDD annotation	no CDD annotation	no Pfam annotation	no Pfam annotation	no NCBIPfam annotation	no NCBIPfam annotation	no Protein Clusters annotation	no Protein Clusters annotation	no Protein Clusters annotation	no SMART annotation	no SMART annotation	no TIGRFAM annotation	no TIGRFAM annotation	|
ABO_RS10180	2.92077	7.57248	non protein-coding gene	23S ribosomal RNA	no COG annotation	no COG annotation	no COG annotation	no COG annotation	no COG annotation	no CDD annotation	no CDD annotation	no Pfam annotation	no Pfam annotation	no NCBIPfam annotation	no NCBIPfam annotation	no Protein Clusters annotation	no Protein Clusters annotation	no Protein Clusters annotation	no SMART annotation	no SMART annotation	no TIGRFAM annotation	no TIGRFAM annotation	|
ABO_RS02525	2.83896	7.15503	non protein-coding gene	23S ribosomal RNA	no COG annotation	no COG annotation	no COG annotation	no COG annotation	no COG annotation	no CDD annotation	no CDD annotation	no Pfam annotation	no Pfam annotation	no NCBIPfam annotation	no NCBIPfam annotation	no Protein Clusters annotation	no Protein Clusters annotation	no Protein Clusters annotation	no SMART annotation	no SMART annotation	no TIGRFAM annotation	no TIGRFAM annotation	|
ABO_RS09450	2.73958	6.67876	non protein-coding gene	tRNA-Pro	no COG annotation	no COG annotation	no COG annotation	no COG annotation	no COG annotation	no CDD annotation	no CDD annotation	no Pfam annotation	no Pfam annotation	no NCBIPfam annotation	no NCBIPfam annotation	no Protein Clusters annotation	no Protein Clusters annotation	no Protein Clusters annotation	no SMART annotation	no SMART annotation	no TIGRFAM annotation	no TIGRFAM annotation	|
ABO_RS14330	2.64399	6.25056	non protein-coding gene	6S RNA	no COG annotation	no COG annotation	no COG annotation	no COG annotation	no COG annotation	no CDD annotation	no CDD annotation	no Pfam annotation	no Pfam annotation	no NCBIPfam annotation	no NCBIPfam annotation	no Protein Clusters annotation	no Protein Clusters annotation	no Protein Clusters annotation	no SMART annotation	no SMART annotation	no TIGRFAM annotation	no TIGRFAM annotation	|
ABO_RS01665	2.61061	6.10761	non protein-coding gene	tRNA-Met	no COG annotation	no COG annotation	no COG annotation	no COG annotation	no COG annotation	no CDD annotation	no CDD annotation	no Pfam annotation	no Pfam annotation	no NCBIPfam annotation	no NCBIPfam annotation	no Protein Clusters annotation	no Protein Clusters annotation	no Protein Clusters annotation	no SMART annotation	no SMART annotation	no TIGRFAM annotation	no TIGRFAM annotation	|
ABO_RS01885	2.54554	5.83827	non protein-coding gene	23S ribosomal RNA	no COG annotation	no COG annotation	no COG annotation	no COG annotation	no COG annotation	no CDD annotation	no CDD annotation	no Pfam annotation	no Pfam annotation	no NCBIPfam annotation	no NCBIPfam annotation	no Protein Clusters annotation	no Protein Clusters annotation	no Protein Clusters annotation	no SMART annotation	no SMART annotation	no TIGRFAM annotation	no TIGRFAM annotation	|
ABO_RS09645	2.53249	5.78569	non protein-coding gene	tRNA-Met	no COG annotation	no COG annotation	no COG annotation	no COG annotation	no COG annotation	no CDD annotation	no CDD annotation	no Pfam annotation	no Pfam annotation	no NCBIPfam annotation	no NCBIPfam annotation	no Protein Clusters annotation	no Protein Clusters annotation	no Protein Clusters annotation	no SMART annotation	no SMART annotation	no TIGRFAM annotation	no TIGRFAM annotation	|
ABO_RS07825	2.51048	5.69811	non protein-coding gene	tRNA-Ala	no COG annotation	no COG annotation	no COG annotation	no COG annotation	no COG annotation	no CDD annotation	no CDD annotation	no Pfam annotation	no Pfam annotation	no NCBIPfam annotation	no NCBIPfam annotation	no Protein Clusters annotation	no Protein Clusters annotation	no Protein Clusters annotation	no SMART annotation	no SMART annotation	no TIGRFAM annotation	no TIGRFAM annotation	|
ABO_RS07820	2.08967	4.25652	non protein-coding gene	tRNA-Glu	no COG annotation	no COG annotation	no COG annotation	no COG annotation	no COG annotation	no CDD annotation	no CDD annotation	no Pfam annotation	no Pfam annotation	no NCBIPfam annotation	no NCBIPfam annotation	no Protein Clusters annotation	no Protein Clusters annotation	no Protein Clusters annotation	no SMART annotation	no SMART annotation	no TIGRFAM annotation	no TIGRFAM annotation	|
ABO_RS06250	2.01687	4.04704	non protein-coding gene	tRNA-His	no COG annotation	no COG annotation	no COG annotation	no COG annotation	no COG annotation	no CDD annotation	no CDD annotation	no Pfam annotation	no Pfam annotation	no NCBIPfam annotation	no NCBIPfam annotation	no Protein Clusters annotation	no Protein Clusters annotation	no Protein Clusters annotation	no SMART annotation	no SMART annotation	no TIGRFAM annotation	no TIGRFAM annotation	|
ABO_RS12935	2.01287	4.03585	Q0VLG8	Magnesium chelatase-related protein, putative	COG0606	CELLULAR PROCESSES AND SIGNALING	Posttranslational modification, protein turnover, chaperones	Predicted Mg-chelatase, contains ChlI-like and ATPase domains, YifB family	no EC number assigned	cd17706	MCM helicase family. MCM helicases are a family of helicases that play an important role in replication and homologous recombination repair. The heterohexameric ring-shaped Mcm2-7 complex is part of the replicative helicase that unwinds parental double-stranded DNA at a replication fork to provide single-stranded DNA templates for the replicative polymerases. Mcm8 and Mcm9, form a complex require…	pfam01078	Magnesium chelatase, subunit ChlI. Magnesium-chelatase is a three-component enzyme that catalyzes the insertion of Mg2+ into protoporphyrin IX. This is the first unique step in the synthesis of (bacterio)chlorophyll. Due to this, it is thought that Mg-chelatase has an important role in channelling inter- mediates into the (bacterio)chlorophyll branch in response to conditions suitable for photosy…	no NCBIPfam annotation	no NCBIPfam annotation	PRK09862	ATP-dependent protease.	no EC number assigned	smart00382	ATPases associated with a variety of cellular activities. AAA - ATPases associated with a variety of cellular activities. This profile/alignment only detects a fraction of this vast family. The poorly conserved N-terminal helix is missing from the alignment.	TIGR00368	Mg chelatase-related protein. The N-terminal end matches very strongly a pfam Mg_chelatase domain. [Unknown function, General]	|
ABO_RS04560	2.01166	4.03246	non protein-coding gene	tRNA-Ser	no COG annotation	no COG annotation	no COG annotation	no COG annotation	no COG annotation	no CDD annotation	no CDD annotation	no Pfam annotation	no Pfam annotation	no NCBIPfam annotation	no NCBIPfam annotation	no Protein Clusters annotation	no Protein Clusters annotation	no Protein Clusters annotation	no SMART annotation	no SMART annotation	no TIGRFAM annotation	no TIGRFAM annotation	|
ABO_RS08820	1.93529	3.82455	Q0VNU4	Transcriptional regulator, TetR family	COG1309	INFORMATION STORAGE AND PROCESSING	Transcription	DNA-binding protein, AcrR family, includes nucleoid occlusion protein SlmA	no EC number assigned	no CDD annotation	no CDD annotation	pfam13305	WHG domain. This presumed domain is around 80 amino acids in length. It is found to the C-terminus of a DNA-binding helix-turn-helix domain. This domain may be involved in binding to an as yet unknown ligand that allows a transcriptional regulation response to that molecule. The domain is named WHG after three conserved residues near the C-terminus of the domain.	no NCBIPfam annotation	no NCBIPfam annotation	PRK13756	TetR family transcriptional regulator.	no EC number assigned	smart00530	Helix-turn-helix XRE-family like proteins.	no TIGRFAM annotation	no TIGRFAM annotation	|
ABO_RS09930	1.8499	3.60474	Q0VN70	Uncharacterized protein	no COG annotation	no COG annotation	no COG annotation	no COG annotation	no COG annotation	no CDD annotation	no CDD annotation	pfam09694	Bacterial protein of unknown function (Gcw_chp). This entry represents a conserved hypothetical protein about 240 residues in length found so far in Proteobacteria including Shewanella oneidensis and Ralstonia solanacearum, usually as part of a paralogous family. The function is unknown.	no NCBIPfam annotation	no NCBIPfam annotation	no Protein Clusters annotation	no Protein Clusters annotation	no Protein Clusters annotation	no SMART annotation	no SMART annotation	TIGR02001	conserved hypothetical protein, proteobacterial. This model represents a conserved hypothetical protein about 240 residues in length found so far in Proteobacteria including Shewanella oneidensis, Ralstonia solanacearum, and Colwellia psychrerythraea, usually as part of a paralogous family. The function is unknown.	|
ABO_RS08695	1.80852	3.50283	Q0VNX0	DnaK suppressor protein homolog, DksA/TraR family	COG1734	INFORMATION STORAGE AND PROCESSING	Transcription	RNA polymerase-binding transcription factor DksA	no EC number assigned	cd10816	N-terminal catalytic domain of Gh57 branching enzyme TK 1436 and similar proteins. The subfamily is represented by a novel branching-enzyme TK1436 of hyperthermophilic archaeon Thermococcus kodakaraensis KOD1. Branching enzymes (BEs, EC 2.4.1.18) play a key role in synthesis of alpha-glucans and they generally are classified into glycoside hydrolase family 13 (GH13). However, TK1436 belongs to th…	pfam01258	Prokaryotic dksA/traR C4-type zinc finger.	NF033459	RNA polymerase-binding protein DksA.	PRK10778	RNA polymerase-binding protein DksA.	no EC number assigned	no SMART annotation	no SMART annotation	TIGR02420	RNA polymerase-binding protein DksA. The model that is the basis for this family describes a small, pleiotropic protein, DksA (DnaK suppressor A), originally named as a multicopy suppressor of temperature sensitivity of dnaKJ mutants. DksA mutants are defective in quorum sensing, virulence, etc. DksA is now understood to bind RNA polymerase directly and modulate its response to small molecules to…	|
ABO_RS09915	1.7638	3.39591	Q0VN73	Uncharacterized protein	no COG annotation	no COG annotation	no COG annotation	no COG annotation	no COG annotation	no CDD annotation	no CDD annotation	pfam05708	Permuted papain-like amidase enzyme, YaeF/YiiX, C92 family. Amidase_YiiX is a family of permuted papain-like amidases. It has amidase specificity for the amide bond between a lipid and an amino acid (or peptide). From the structure, a tetramer, each monomer is made up of a layered alpha-beta fold with a central, 6-stranded, antiparallel beta-sheet that is protected by helices on either side. The …	no NCBIPfam annotation	no NCBIPfam annotation	PRK11479	YaeF family permuted papain-like enzyme.	no EC number assigned	no SMART annotation	no SMART annotation	no TIGRFAM annotation	no TIGRFAM annotation	|
ABO_RS01405	1.76248	3.39281	Q0VSX4	33 kDa chaperonin (Heat shock protein 33 homolog) (HSP33)	COG1281	CELLULAR PROCESSES AND SIGNALING	Posttranslational modification, protein turnover, chaperones	Redox-regulated molecular chaperone, HSP33 family	no EC number assigned	cd00498	Heat shock protein 33 (Hsp33): Cytosolic protein that acts as a molecular chaperone under oxidative conditions. In normal (reducing) cytosolic conditions, four conserved Cys residues are coordinated by a Zn ion. Under oxidative stress (such as heat shock), the Cys are reversibly oxidized to disulfide bonds, which causes the chaperone activity to be turned on. Hsp33 is homodimeric in its functiona…	pfam01430	Hsp33 protein. Hsp33 is a molecular chaperone, distinguished from all other known chaperones by its mode of functional regulation. Its activity is redox regulated. Hsp33 is a cytoplasmically localized protein with highly reactive cysteines that respond quickly to changes in the redox environment. Oxidising conditions like H2O2 cause disulfide bonds to form in Hsp33, a process that leads to the ac…	no NCBIPfam annotation	no NCBIPfam annotation	PRK00114	Hsp33 family molecular chaperone HslO.	no EC number assigned	no SMART annotation	no SMART annotation	no TIGRFAM annotation	no TIGRFAM annotation	|
ABO_RS04245	1.72299	3.3012	B4WYL8	Diguanylate cyclase (GGDEF) domain protein	COG2199	CELLULAR PROCESSES AND SIGNALING	Signal transduction mechanisms	GGDEF domain, diguanylate cyclase (c-di-GMP synthetase) or its enzymatically inactive variants	3.1.4.52	cd01949	Diguanylate-cyclase (DGC) or GGDEF domain. Diguanylate-cyclase (DGC) or GGDEF domain: Originally named after a conserved residue pattern, and initially described as a domain of unknown function 1 (DUF1). This domain is widely present in bacteria, linked to a wide range of non-homologous domains in a variety of cell signaling proteins. The domain shows homology to the adenylyl cyclase catalytic do…	pfam00990	Diguanylate cyclase, GGDEF domain. This domain is found linked to a wide range of non-homologous domains in a variety of bacteria. It has been shown to be homologous to the adenylyl cyclase catalytic domain and has diguanylate cyclase activity. This observation correlates with the functional information available on two GGDEF-containing proteins, namely diguanylate cyclase and phosphodiesterase A…	no NCBIPfam annotation	no NCBIPfam annotation	PRK09581	response regulator PleD; Reviewed	no EC number assigned	smart00267	diguanylate cyclase. Diguanylate cyclase, present in a variety of bacteria.	TIGR00254	diguanylate cyclase (GGDEF) domain. The GGDEF domain is named for the motif GG[DE]EF shared by many proteins carrying the domain. There is evidence that the domain has diguanylate cyclase activity. Several proteins carrying this domain also carry domains with functions relating to environmental sensing. These include PleD, a response regulator protein involved in the swarmer-to-stalked cell trans…	|
ABO_RS09170	1.67589	3.19517	UPI0002D4A462	Proline hydroxylase;2OG-Fe(II) oxygenase;proline hydroxylase	COG3751	INFORMATION STORAGE AND PROCESSING	Translation, ribosomal structure and biogenesis	Proline 4-hydroxylase (includes Rps23 Pro-64 3,4-dihydroxylase Tpa1), contains SM-20 domain	1.14.11.-	no CDD annotation	no CDD annotation	pfam13640	2OG-Fe(II) oxygenase superfamily. This family contains members of the 2-oxoglutarate (2OG) and Fe(II)-dependent oxygenase superfamily.	no NCBIPfam annotation	no NCBIPfam annotation	no Protein Clusters annotation	no Protein Clusters annotation	no Protein Clusters annotation	smart00702	Prolyl 4-hydroxylase alpha subunit homologues. Mammalian enzymes catalyse hydroxylation of collagen, for example. Prokaryotic enzymes might catalyse hydroxylation of antibiotic peptides. These are 2-oxoglutarate-dependent dioxygenases, requiring 2-oxoglutarate and dioxygen as cosubstrates and ferrous iron as a cofactor.	no TIGRFAM annotation	no TIGRFAM annotation	|
ABO_RS12645	1.64551	3.12858	UPI0011D05AFE	TolC family protein	COG1538	CELLULAR PROCESSES AND SIGNALING	Cell wall/membrane/envelope biogenesis	Outer membrane protein TolC	2.4.1.12	no CDD annotation	no CDD annotation	pfam02321	Outer membrane efflux protein. The OEP family (Outer membrane efflux protein) form trimeric channels that allow export of a variety of substrates in Gram negative bacteria. Each member of this family is composed of two repeats. The trimeric channel is composed of a 12 stranded all beta sheet barrel that spans the outer membrane, and a long all helical barrel that spans the periplasm.	no NCBIPfam annotation	no NCBIPfam annotation	no Protein Clusters annotation	no Protein Clusters annotation	no Protein Clusters annotation	smart01026	Beige/BEACH domain. The BEACH domain was described in the BEIGE protein (D1035670) and in the highly homologous CHS protein. The BEACH domain is usually followed by a series of WD repeats. The function of the BEACH domain is unknown.	TIGR01845	efflux transporter, outer membrane factor (OMF) lipoprotein, NodT family. Members of this model comprise a subfamily of the Outer Membrane Factor (TCDB 1.B.17) porins. OMF proteins operate in conjunction with a primary transporter of the RND, MFS, ABC, or PET systems, and a MFP (membrane fusion protein) to tranport substrates across membranes. The complex thus formed allows transport (export) of …	|
ABO_RS13080	1.61706	3.06749	Q0VLE0	Uncharacterized protein	no COG annotation	no COG annotation	no COG annotation	no COG annotation	no COG annotation	no CDD annotation	no CDD annotation	no Pfam annotation	no Pfam annotation	no NCBIPfam annotation	no NCBIPfam annotation	no Protein Clusters annotation	no Protein Clusters annotation	no Protein Clusters annotation	no SMART annotation	no SMART annotation	no TIGRFAM annotation	no TIGRFAM annotation	|
ABO_RS08760	1.6154	3.06397	Q0VNV6	Uncharacterized protein	COG5266	POORLY CHARACTERIZED	General function prediction only	Uncharacterized protein, contains GH25 family domain	no EC number assigned	no CDD annotation	no CDD annotation	pfam10670	Domain of unknown function (DUF4198). This family was previously missannotated in Pfam as NikM.	no NCBIPfam annotation	no NCBIPfam annotation	no Protein Clusters annotation	no Protein Clusters annotation	no Protein Clusters annotation	no SMART annotation	no SMART annotation	no TIGRFAM annotation	no TIGRFAM annotation	|
ABO_RS09255	1.59285	3.01646	non protein-coding gene	tRNA-Ser	no COG annotation	no COG annotation	no COG annotation	no COG annotation	no COG annotation	no CDD annotation	no CDD annotation	no Pfam annotation	no Pfam annotation	no NCBIPfam annotation	no NCBIPfam annotation	no Protein Clusters annotation	no Protein Clusters annotation	no Protein Clusters annotation	no SMART annotation	no SMART annotation	no TIGRFAM annotation	no TIGRFAM annotation	|
ABO_RS02810	1.58846	3.00727	Q0VS59	Magnesium transporter MgtE	COG2239	METABOLISM	Inorganic ion transport and metabolism	Mg/Co/Ni transporter MgtE (contains CBS domain)	no EC number assigned	cd04606	Two tandem repeats of the cystathionine beta-synthase (CBS pair) domains in the magnesium transporter, MgtE. This cd contains two tandem repeats of the cystathionine beta-synthase (CBS pair) domain in the magnesium transporter, MgtE. MgtE and its homologs are found in eubacteria, archaebacteria, and eukaryota. Members of this family transport Mg2+ or other divalent cations into the cell via two h…	pfam01769	Divalent cation transporter. This region is the integral membrane part of the eubacterial MgtE family of magnesium transporters. Related regions are found also in archaebacterial and eukaryotic proteins. All the archaebacterial and eukaryotic examples have two copies of the region. This suggests that the eubacterial examples may act as dimers. Members of this family probably transport Mg2+ or oth…	no NCBIPfam annotation	no NCBIPfam annotation	PRK14869	putative manganese-dependent inorganic diphosphatase.	3.6.1.1	smart00924	MgtE intracellular N domain. This region is the integral membrane part of the eubacterial MgtE family of magnesium transporters. It is presumed to be an intracellular domain, that may be involved in magnesium binding.	TIGR00400	Mg2+ transporter (mgtE). This family of prokaryotic proteins models a class of Mg++ transporter first described in Bacillus firmus. May form a homodimer. [Transport and binding proteins, Cations and iron carrying compounds]	|
ABO_RS13130	1.58471	2.99948	UPI00030D8B0E	Uncharacterized protein;DUF423 domain-containing protein;hypothetical protein	COG2363	POORLY CHARACTERIZED	Function unknown	Uncharacterized membrane protein YgdD, TMEM256/DUF423 family	no EC number assigned	no CDD annotation	no CDD annotation	pfam04241	Protein of unknown function (DUF423). This family of proteins with unknown function is a possible integral membrane protein from Caenorhabditis elegans. This family of proteins has GO references indicating the protein is involved in nematode larval development and is a positive regulator of growth rate.	no NCBIPfam annotation	no NCBIPfam annotation	PRK10873	hypothetical protein; Provisional	no EC number assigned	no SMART annotation	no SMART annotation	no TIGRFAM annotation	no TIGRFAM annotation	|
ABO_RS03525	1.55857	2.94562	UPI0002DD91BD	Uncharacterized protein;Hemolysin;GNAT family N-acetyltransferase;hypothetical protein;hemolysin	COG3176	POORLY CHARACTERIZED	General function prediction only	Putative hemolysin	no EC number assigned	no CDD annotation	no CDD annotation	pfam13444	Acetyltransferase (GNAT) domain. This family contains proteins with N-acetyltransferase functions.	no NCBIPfam annotation	no NCBIPfam annotation	no Protein Clusters annotation	no Protein Clusters annotation	no Protein Clusters annotation	no SMART annotation	no SMART annotation	TIGR03694	N-acyl amino acid synthase, PEP-CTERM/exosortase system-associated. Members of this protein family are restricted to bacterial species with the PEP-CTERM/exosortase system predicted to act in exopolysaccharide-associated protein targeting. PSI-BLAST and CDD reveal relationships to the acyltransferase family that includes N-acyl-L-homoserine lactone synthetase, and recent work shows long-chain N-a…	|
ABO_RS02865	1.52773	2.88332	UPI0002F0AEE7	RNA polymerase sigma-54 factor;RNA polymerase factor sigma-54	COG1508	INFORMATION STORAGE AND PROCESSING	Transcription	DNA-directed RNA polymerase specialized sigma subunit, sigma54 homolog	no EC number assigned	no CDD annotation	no CDD annotation	pfam04552	Sigma-54, DNA binding domain. This DNA binding domain is based on peptide fragmentation data. This domain is proximal to DNA in the promoter/holoenzyme complex. Furthermore this region contains a putative helix-turn-helix motif. At the C-terminus, there is a highly conserved region known as the RpoN box and is the signature of the sigma-54 proteins.	no NCBIPfam annotation	no NCBIPfam annotation	PRK05932	RNA polymerase factor sigma-54; Reviewed	no EC number assigned	no SMART annotation	no SMART annotation	TIGR02395	RNA polymerase sigma-54 factor. A sigma factor is a DNA-binding protein protein that binds to the DNA-directed RNA polymerase core to produce the holoenzyme capable of initiating transcription at specific sites. Different sigma factors act in vegetative growth, heat shock, extracytoplasmic functions (ECF), etc. This model represents the clade of sigma factors called sigma-54, or RpoN (unrelated t…	|
ABO_RS02820	1.52629	2.88044	Q0VS57	Respiratory nitrate reductase 1 gamma chain (EC 1.7.99.4)	COG2181	METABOLISM	Energy production and conversion	Nitrate reductase gamma subunit	1.7.99.4	no CDD annotation	no CDD annotation	pfam02665	Nitrate reductase gamma subunit. This family is the gamma subunit of the nitrate reductase enzyme, the gamma subunit is a b-type cytochrome that receives electrons from the quinone pool. It then transfers these via the iron-sulfur clusters of the beta subunit to the molybdenum cofactor found in the alpha subunit. The nitrate reductase enzyme, EC:1.7.99.4 catalyzes the conversion of nitrite to nit…	no NCBIPfam annotation	no NCBIPfam annotation	no Protein Clusters annotation	no Protein Clusters annotation	no Protein Clusters annotation	no SMART annotation	no SMART annotation	TIGR00351	respiratory nitrate reductase, gamma subunit. Involved in anerobic respiration the gene product catalyzes the reaction (reduced acceptor + NO3- = Acceptor + nitrite). Another possible role_id for this gene product is in nitrogen fixation (Role_id:160). [Energy metabolism, Anaerobic]	|
ABO_RS10440	1.52519	2.87825	Q0VMX0	Uncharacterized protein	no COG annotation	no COG annotation	no COG annotation	no COG annotation	no COG annotation	no CDD annotation	no CDD annotation	pfam11743	Protein of unknown function (DUF3301). This family is conserved in Proteobacteria, but the function is not known.	no NCBIPfam annotation	no NCBIPfam annotation	no Protein Clusters annotation	no Protein Clusters annotation	no Protein Clusters annotation	no SMART annotation	no SMART annotation	no TIGRFAM annotation	no TIGRFAM annotation	|
ABO_RS12075	1.50556	2.83934	UPI0002D5942F	Metal-binding protein;DUF411 domain-containing protein	COG3019	POORLY CHARACTERIZED	Function unknown	Uncharacterized metal-binding protein, DUF411 family	no EC number assigned	no CDD annotation	no CDD annotation	pfam04214	Protein of unknown function, DUF. The function of the members of this bacterial protein family is unknown. Some members may be involved in conferring cation resistance.	no NCBIPfam annotation	no NCBIPfam annotation	no Protein Clusters annotation	no Protein Clusters annotation	no Protein Clusters annotation	no SMART annotation	no SMART annotation	no TIGRFAM annotation	no TIGRFAM annotation	|
ABO_RS03330	1.4897	2.80831	Q0VRV5	Uncharacterized protein	no COG annotation	no COG annotation	no COG annotation	no COG annotation	no COG annotation	no CDD annotation	no CDD annotation	no Pfam annotation	no Pfam annotation	no NCBIPfam annotation	no NCBIPfam annotation	no Protein Clusters annotation	no Protein Clusters annotation	no Protein Clusters annotation	no SMART annotation	no SMART annotation	no TIGRFAM annotation	no TIGRFAM annotation	|
ABO_RS00835	1.48228	2.79389	Q0VTA6	Phosphate regulon transcriptional regulatory protein PhoB	COG0745	CELLULAR PROCESSES AND SIGNALING	Signal transduction mechanisms	DNA-binding response regulator, OmpR family, contains REC and winged-helix (wHTH) domain	3.1.1.61	cd17618	phosphoacceptor receiver (REC) domain of PhoB response regulator from the OmpR family. The transcription factor PhoB is a component of the PhoR/PhoB two-component system, a key regulatory protein network that facilitates response to inorganic phosphate (Pi) starvation conditions by turning on the phosphate (pho) regulon whose products are involved in phosphorus uptake and metabolism. PhoB is a me…	pfam00072	Response regulator receiver domain. This domain receives the signal from the sensor partner in bacterial two-component systems. It is usually found N-terminal to a DNA binding effector domain.	no NCBIPfam annotation	no NCBIPfam annotation	PRK10161	phosphate response regulator transcription factor PhoB.	no EC number assigned	smart00862	Transcriptional regulatory protein, C terminal. This domain is almost always found associated with the response regulator receiver domain. It may play a role in DNA binding.	TIGR02154	phosphate regulon transcriptional regulatory protein PhoB. PhoB is a DNA-binding response regulator protein acting with PhoR in a 2-component system responding to phosphate ion. PhoB acts as a positive regulator of gene expression for phosphate-related genes such as phoA, phoS, phoE and ugpAB as well as itself. It is often found proximal to genes for the high-affinity phosphate ABC transporter (p…	|
ABO_RS07800	1.47762	2.7849	Q0VPE5	DUF2384 domain-containing protein	no COG annotation	no COG annotation	no COG annotation	no COG annotation	no COG annotation	no CDD annotation	no CDD annotation	pfam09722	Protein of unknown function (DUF2384). Proteins in this family are found almost exclusively in the Proteobacteria, but also in Gloeobacter violaceus PCC 7421, a cyanobacterium. The function is unknown.	no NCBIPfam annotation	no NCBIPfam annotation	no Protein Clusters annotation	no Protein Clusters annotation	no Protein Clusters annotation	no SMART annotation	no SMART annotation	no TIGRFAM annotation	no TIGRFAM annotation	|
ABO_RS01880	1.47268	2.77538	non protein-coding gene	tRNA-Ala	no COG annotation	no COG annotation	no COG annotation	no COG annotation	no COG annotation	no CDD annotation	no CDD annotation	no Pfam annotation	no Pfam annotation	no NCBIPfam annotation	no NCBIPfam annotation	no Protein Clusters annotation	no Protein Clusters annotation	no Protein Clusters annotation	no SMART annotation	no SMART annotation	no TIGRFAM annotation	no TIGRFAM annotation	|
ABO_RS12250	1.46104	2.75307	Q0VLV8	DUF523 domain-containing protein	COG1683	POORLY CHARACTERIZED	Function unknown	Uncharacterized conserved protein YbbK, DUF523 family	2.4.2.1	no CDD annotation	no CDD annotation	pfam04463	Protein of unknown function (DUF523). Family of uncharacterized bacterial proteins.	no NCBIPfam annotation	no NCBIPfam annotation	no Protein Clusters annotation	no Protein Clusters annotation	no Protein Clusters annotation	no SMART annotation	no SMART annotation	no TIGRFAM annotation	no TIGRFAM annotation	|
ABO_RS00570	1.46064	2.7523	UPI0003112FFF	Sterol desaturase;sterol desaturase family protein;sterol desaturase	COG3000	METABOLISM	Lipid transport and metabolism	Sterol desaturase/sphingolipid hydroxylase, fatty acid hydroxylase superfamily	no EC number assigned	no CDD annotation	no CDD annotation	pfam04116	Fatty acid hydroxylase superfamily. This superfamily includes fatty acid and carotene hydroxylases and sterol desaturases. Beta-carotene hydroxylase is involved in zeaxanthin synthesis by hydroxylating beta-carotene, but the enzyme may be involved in other pathways. This family includes C-5 sterol desaturase and C-4 sterol methyl oxidase. Members of this family are involved in cholesterol biosynt…	no NCBIPfam annotation	no NCBIPfam annotation	no Protein Clusters annotation	no Protein Clusters annotation	no Protein Clusters annotation	no SMART annotation	no SMART annotation	no TIGRFAM annotation	no TIGRFAM annotation	|
ABO_RS14530	1.45861	2.74843	UPI0000DB3670	Uncharacterized protein;hypothetical protein	COG4456	POORLY CHARACTERIZED	Function unknown	Virulence-associated protein VagC (function unknown)	no EC number assigned	no CDD annotation	no CDD annotation	no Pfam annotation	no Pfam annotation	no NCBIPfam annotation	no NCBIPfam annotation	no Protein Clusters annotation	no Protein Clusters annotation	no Protein Clusters annotation	no SMART annotation	no SMART annotation	no TIGRFAM annotation	no TIGRFAM annotation	|
ABO_RS08620	1.43986	2.71294	Q0VNY6	CBS domain protein, putative	COG0517	CELLULAR PROCESSES AND SIGNALING	Signal transduction mechanisms	CBS domain	1.1.1.205	cd04629	Two tandem repeats of the cystathionine beta-synthase (CBS pair) domains present in bacteria. The CBS domain, named after human CBS, is a small domain originally identified in cystathionine beta-synthase and is subsequently found in a wide range of different proteins. CBS domains usually occur in tandem repeats. They associate to form a so-called Bateman domain or a CBS pair based on crystallogra…	pfam00571	CBS domain. CBS domains are small intracellular modules that pair together to form a stable globular domain. This family represents a single CBS domain. Pairs of these domains have been termed a Bateman domain. CBS domains have been shown to bind ligands with an adenosyl group such as AMP, ATP and S-AdoMet. CBS domains are found attached to a wide range of other protein domains suggesting that CB…	no NCBIPfam annotation	no NCBIPfam annotation	PRK14869	putative manganese-dependent inorganic diphosphatase.	3.6.1.1	smart00116	Domain in cystathionine beta-synthase and other proteins. Domain present in all 3 forms of cellular life. Present in two copies in inosine monophosphate dehydrogenase, of which one is disordered in the crystal structure. A number of disease states are associated with CBS-containing proteins including homocystinuria, Becker's and Thomsen disease.	TIGR01302	inosine-5'-monophosphate dehydrogenase. This model describes IMP dehydrogenase, an enzyme of GMP biosynthesis. This form contains two CBS domains. This model describes a rather tightly conserved cluster of IMP dehydrogenase sequences, many of which are characterized. The model excludes two related families of proteins proposed also to be IMP dehydrogenases, but without characterized members. Thes…	|
ABO_RS02505	1.4295	2.69353	Q0VSB6	Transcriptional regulator, LysR family	COG0583	INFORMATION STORAGE AND PROCESSING	Transcription	DNA-binding transcriptional regulator, LysR family	3.6.3.28	cd08430	The C-terminal substrate binding of LysR-type transcriptional regulator IlvY, which activates the expression of ilvC gene that encoding acetohydroxy acid isomeroreductase for the biosynthesis of branched amino acids; contains the type 2 periplasmic binding fold. In Escherichia coli, IlvY is required for the regulation of ilvC gene expression that encodes acetohydroxy acid isomeroreductase (AHIR),…	pfam03466	LysR substrate binding domain. The structure of this domain is known and is similar to the periplasmic binding proteins.	no NCBIPfam annotation	no NCBIPfam annotation	PRK11716	HTH-type transcriptional activator IlvY.	no EC number assigned	smart00347	helix_turn_helix multiple antibiotic resistance protein.	TIGR03339	aminoethylphosphonate catabolism associated LysR family transcriptional regulator. This group of sequences represents a number of related clades with numerous examples of members adjacent to operons for the degradation of 2-aminoethylphosphonate (AEP) in Pseudomonas, Ralstonia, Bordetella and Burkholderia species. These are transcriptional regulators of the LysR family which contain a helix-turn-…	|
ABO_RS05225	1.41919	2.67435	Q0VQU1	LexA repressor (EC 3.4.21.88)	COG1974	INFORMATION STORAGE AND PROCESSING	Transcription	SOS-response transcriptional repressor LexA (RecA-mediated autopeptidase)	3.4.21.88	cd06529	Peptidase S24 LexA-like proteins are involved in the SOS response leading to the repair of single-stranded DNA within the bacterial cell. This family includes: the lambda repressor CI/C2 family and related bacterial prophage repressor proteins; LexA (EC 3.4.21.88), the repressor of genes in the cellular SOS response to DNA damage; MucA and the related UmuD proteins, which are lesion-bypass DNA po…	pfam01726	LexA DNA binding domain. This is the DNA binding domain of the LexA SOS regulon repressor which prevents expression of DNA repair proteins. The aligned region contains a variant form of the helix-turn-helix DNA binding motif. This domain is found associated with pfam00717 the auto-proteolytic domain of LexA EC:3.4.21.88.	no NCBIPfam annotation	no NCBIPfam annotation	PRK00215	transcriptional repressor LexA.	3.4.21.88	smart00347	helix_turn_helix multiple antibiotic resistance protein.	TIGR00498	SOS regulatory protein LexA. LexA acts as a homodimer to repress a number of genes involved in the response to DNA damage (SOS response), including itself and RecA. RecA, in the presence of single-stranded DNA, acts as a co-protease to activate a latent autolytic protease activity (EC 3.4.21.88) of LexA, where the active site Ser is part of LexA. The autolytic cleavage site is an Ala-Gly bond in …	|
ABO_RS07805	1.41681	2.66995	Q0VPE4	RES domain-containing protein	no COG annotation	no COG annotation	no COG annotation	no COG annotation	no COG annotation	no CDD annotation	no CDD annotation	pfam08808	RES domain. This presumed domain contains 3 highly conserved polar groups that could form an active site. These are an arginine, glutamate and serine, hence the RES domain. The domain is found widely distributed in bacteria. The domain is about 150 residues in length.	no NCBIPfam annotation	no NCBIPfam annotation	no Protein Clusters annotation	no Protein Clusters annotation	no Protein Clusters annotation	smart00953	RES domain. This presumed protein contains 3 highly conserved polar groups that could form an active site. These are an arginine, glutamate and serine, hence the RES domain. RES is found widely distributed in bacteria, it has about 150 residues in length.	no TIGRFAM annotation	no TIGRFAM annotation	|
ABO_RS00300	1.41059	2.65846	UPI0002D573CE	Peptidyl-tRNA hydrolase;Class I peptide chain release factor;aminoacyl-tRNA hydrolase;class I peptide chain release factor	COG1186	INFORMATION STORAGE AND PROCESSING	Translation, ribosomal structure and biogenesis	Protein chain release factor PrfB	3.1.1.29	no CDD annotation	no CDD annotation	pfam00472	RF-1 domain. This domain is found in peptide chain release factors such as RF-1 and RF-2, and a number of smaller proteins of unknown function. This domain contains the peptidyl-tRNA hydrolase activity. The domain contains a highly conserved motif GGQ, where the glutamine is thought to coordinate the water that mediates the hydrolysis.	no NCBIPfam annotation	no NCBIPfam annotation	PRK09256	aminoacyl-tRNA hydrolase.	3.1.1.29	no SMART annotation	no SMART annotation	TIGR03072	putative peptide chain release factor H. Members of this protein family are bacterial proteins homologous to peptide chain release factors 1 (RF-1, product of the prfA gene), and 2 (RF-2, product of the prfB gene). The member from Escherichia coli K-12, designated prfH, appears to be a pseudogene. This class I release factor is always found as the downstream gene of a two-gene operon. [Protein sy…	|
ABO_RS05215	1.3971	2.63372	UPI0009D6D4F3	TatD family hydrolase	COG0084	CELLULAR PROCESSES AND SIGNALING	Cell motility	3'->5' ssDNA/RNA exonuclease TatD	3.1.21.-	cd01310	TatD like proteins; E.coli TatD is a cytoplasmic protein, shown to have magnesium dependent DNase activity.	pfam01026	TatD related DNase. This family of proteins are related to a large superfamily of metalloenzymes. TatD, a member of this family has been shown experimentally to be a DNase enzyme.	no NCBIPfam annotation	no NCBIPfam annotation	PRK10425	3'-5' ssDNA/RNA exonuclease TatD.	3.1.11.1	no SMART annotation	no SMART annotation	TIGR00010	hydrolase, TatD family. PSI-BLAST, starting with a urease alpha subunit, finds a large superfamily of proteins, including a number of different enzymes that act as hydrolases at C-N bonds other than peptide bonds (EC 3.5.-.-), many uncharacterized proteins, and the members of this family. Several genomes have multiple paralogs related to this family. However, a set of 17 proteins can be found, on…	|
ABO_RS02060	1.39572	2.6312	Q0VSK5	Mannose-1-phosphate guanylyltransferase (EC 2.7.7.13)	COG0836	CELLULAR PROCESSES AND SIGNALING	Cell wall/membrane/envelope biogenesis	Mannose-1-phosphate guanylyltransferase	2.7.7.13	cd02509	GDP-M1P_Guanylyltransferase catalyzes the formation of GDP-Mannose. GDP-mannose-1-phosphate guanylyltransferase, also called GDP-mannose pyrophosphorylase (GDP-MP), catalyzes the formation of GDP-Mannose from mannose-1-phosphate and GTP. Mannose is a key monosaccharide for glycosylation of proteins and lipids. GDP-Mannose is the activated donor for mannosylation of various biomolecules. This enzy…	pfam01050	Mannose-6-phosphate isomerase. All of the members of this Pfam entry belong to family 2 of the mannose-6-phosphate isomerases. The type II phosphomannose isomerases are bifunctional enzymes. This Pfam entry covers the isomerase domain. The guanosine diphospho-D-mannose pyrophosphorylase domain is in another Pfam entry, see pfam00483.	no NCBIPfam annotation	no NCBIPfam annotation	PRK15460	mannose-1-phosphate guanyltransferase; Provisional	2.7.7.13	no SMART annotation	no SMART annotation	TIGR01479	mannose-1-phosphate guanylyltransferase/mannose-6-phosphate isomerase. This enzyme is known to be bifunctional, as both mannose-6-phosphate isomerase (EC 5.3.1.8) (PMI) and mannose-1-phosphate guanylyltransferase (EC 2.7.7.22) in Pseudomonas aeruginosa, Xanthomonas campestris, and Gluconacetobacter xylinus. The literature on the enzyme from E. coli attributes mannose-6-phosphate isomerase activit…	|
ABO_RS14310	1.3835	2.609	UPI0011D0878D	DsbA family protein	COG3917	METABOLISM	Secondary metabolites biosynthesis, transport and catabolism	2-hydroxychromene-2-carboxylate isomerase	2.5.1.18	cd03022	DsbA family, 2-hydroxychromene-2-carboxylate (HCCA) isomerase subfamily; HCCA isomerase is a glutathione (GSH) dependent enzyme involved in the naphthalene catabolic pathway. It converts HCCA, a hemiketal formed spontaneously after ring cleavage of 1,2-dihydroxynapthalene by a dioxygenase, into cis-o-hydroxybenzylidenepyruvate (cHBPA). This is the fourth reaction in a six-step pathway that conver…	pfam01323	DSBA-like thioredoxin domain. This family contains a diverse set of proteins with a thioredoxin-like structure pfam00085. This family also includes 2-hydroxychromene-2-carboxylate (HCCA) isomerase enzymes catalyze one step in prokaryotic polyaromatic hydrocarbon (PAH) catabolic pathways. This family also contains members with functions other than HCCA isomerisation, such as Kappa family GSTs, who…	no NCBIPfam annotation	no NCBIPfam annotation	no Protein Clusters annotation	no Protein Clusters annotation	no Protein Clusters annotation	no SMART annotation	no SMART annotation	no TIGRFAM annotation	no TIGRFAM annotation	|
ABO_RS08600	1.38345	2.60892	Q0VNZ0	Uncharacterized protein	COG0551	INFORMATION STORAGE AND PROCESSING	Replication, recombination and repair	DNA topoisomerase I, ssDNA-binding Zn-finger and Zn-ribbon domains	5.99.1.2	cd01038	Domain of unknown function, appears to be related to a diverse group of endonucleases.	pfam10881	Protein of unknown function (DUF2726). This bacterial family of proteins has no known function.	no NCBIPfam annotation	no NCBIPfam annotation	PRK05582	type I DNA topoisomerase.	5.6.2.1	no SMART annotation	no SMART annotation	TIGR01051	DNA topoisomerase I, bacterial. This model describes DNA topoisomerase I among the members of bacteria. DNA topoisomerase I transiently cleaves one DNA strand and thus relaxes negatively supercoiled DNA during replication, transcription and recombination events. [DNA metabolism, DNA replication, recombination, and repair]	|
ABO_RS03340	1.38315	2.60837	Q0VRV3	3-oxoacyl-(Acyl-carrier-protein) synthase I (EC 2.3.1.41)	COG0304	METABOLISM	Lipid transport and metabolism	3-oxoacyl-(acyl-carrier-protein) synthase	2.3.1.179	cd00828	elongating condensing enzymes are a subclass of decarboxylating condensing enzymes, including beta-ketoacyl [ACP] synthase, type I and II and polyketide synthases.They are characterized by the utlization of acyl carrier protein (ACP) thioesters as primer substrates, as well as the nature of their active site residues.	pfam02801	Beta-ketoacyl synthase, C-terminal domain. The structure of beta-ketoacyl synthase is similar to that of the thiolase family (pfam00108) and also chalcone synthase. The active site of beta-ketoacyl synthase is located between the N and C-terminal domains.	no NCBIPfam annotation	no NCBIPfam annotation	PRK05952	beta-ketoacyl-ACP synthase.	no EC number assigned	smart00825	Beta-ketoacyl synthase. The structure of beta-ketoacyl synthase is similar to that of the thiolase family and also chalcone synthase. The active site of beta-ketoacyl synthase is located between the N and C-terminal domains.	TIGR03150	beta-ketoacyl-acyl-carrier-protein synthase II. 3-oxoacyl-[acyl-carrier-protein] synthase 2 (KAS-II, FabF) is involved in the condensation step of fatty acid biosynthesis in which the malonyl donor group is decarboxylated and the resulting carbanion used to attack and extend the acyl group attached to the acyl carrier protein. Most genomes encoding fatty acid biosynthesis contain a number of cond…	|
ABO_RS00035	1.3557	2.55922	Q0VT24	D,D-heptose 1,7-bisphosphate phosphatase (EC 3.1.3.-)	COG0241	METABOLISM	Amino acid transport and metabolism	Histidinol phosphatase/D-glycero-mannoheptose bisphosphatephosphatase, HAD superfamily	no EC number assigned	cd07503	histidinol phosphate phosphatase and related phosphatases. This family includes the N-terminal domain of the Escherichia coli bifunctional enzyme histidinol-phosphate phosphatase/imidazole-glycerol-phosphate dehydratase, HisB. The N-terminal histidinol-phosphate phosphatase domain catalyzes the dephosphorylation of histidinol phosphate, the eight step of L-histidine biosynthesis. This family also…	pfam13344	Haloacid dehalogenase-like hydrolase. This family is part of the HAD superfamily.	no NCBIPfam annotation	no NCBIPfam annotation	PRK08942	D-glycero-beta-D-manno-heptose 1,7-bisphosphate 7-phosphatase.	3.1.3.82	no SMART annotation	no SMART annotation	TIGR01656	histidinol-phosphate phosphatase family domain. This domain is found in authentic histidinol-phosphate phosphatases which are sometimes found as stand-alone entities and sometimes as fusions with imidazoleglycerol-phosphate dehydratase (TIGR01261). Additionally, a family of proteins including YaeD from E. coli (TIGR00213) and various other proteins are closely related but may not have the same su…	|
ABO_RS10095	1.35152	2.55181	UPI0002DBDB40	Octanoyltransferase;lipoyl(octanoyl) transferase LipB;octanoyltransferase	COG0321	METABOLISM	Coenzyme transport and metabolism	Lipoate-protein ligase B	2.3.1.181	cd16444	lipoyl/octanoyl transferase. Lipoate-protein ligase B is a octanoyl-[acyl carrier protein]-protein acyltransferase the catalyzes the first step of lipoic acid synthesis. It transfers endogenous octanoic acid attached via a thioester bond to acyl carrier protein (ACP) onto lipoyl domains, which is later converted by lipoate synthase LipA into lipoylated derivatives.	pfam03099	Biotin/lipoate A/B protein ligase family. This family includes biotin protein ligase, lipoate-protein ligase A and B. Biotin is covalently attached at the active site of certain enzymes that transfer carbon dioxide from bicarbonate to organic acids to form cellular metabolites. Biotin protein ligase (BPL) is the enzyme responsible for attaching biotin to a specific lysine at the active site of bi…	no NCBIPfam annotation	no NCBIPfam annotation	PRK14342	lipoyl(octanoyl) transferase LipB.	2.3.1.181	no SMART annotation	no SMART annotation	TIGR00214	lipoate-protein ligase B. Involved in lipoate biosynthesis as the main determinant of the lipoyl-protein ligase activity required for lipoylation of enzymes such as alpha-ketoacid dehydrogenases. Involved in activation and re-activation (following denaturation) of lipoyl-protein ligases (calcium ion-dependant process). [Protein fate, Protein modification and repair]	|
ABO_RS09280	1.3498	2.54877	Q0VNK0	Regulatory protein RecX	COG2137	CELLULAR PROCESSES AND SIGNALING	Posttranslational modification, protein turnover, chaperones	SOS response regulatory protein OraA/RecX, interacts with RecA	no EC number assigned	no CDD annotation	no CDD annotation	pfam02631	RecX family. RecX is a putative bacterial regulatory protein. The gene encoding RecX is found downstream of recA, and is thought to interact with the RecA protein.	no NCBIPfam annotation	no NCBIPfam annotation	PRK00117	recombination regulator RecX; Reviewed	no EC number assigned	no SMART annotation	no SMART annotation	no TIGRFAM annotation	no TIGRFAM annotation	|
ABO_RS11065	1.34894	2.54726	Q0VMJ6	Transcriptional regulatory protein degu (Protease production enhancer protein)	COG2197	CELLULAR PROCESSES AND SIGNALING	Signal transduction mechanisms	DNA-binding response regulator, NarL/FixJ family, contains REC and HTH domains	no EC number assigned	cd17535	phosphoacceptor receiver (REC) domain of NarL (Nitrate/Nitrite response regulator L) family response regulators. The NarL family is one of the more abundant families of DNA-binding response regulators (RRs). Members of the NarL family contain a REC domain and a helix-turn-helix (HTH) DNA-binding output domain, with a majority of members containing a LuxR-type HTH domain. They function as transcri…	pfam00072	Response regulator receiver domain. This domain receives the signal from the sensor partner in bacterial two-component systems. It is usually found N-terminal to a DNA binding effector domain.	no NCBIPfam annotation	no NCBIPfam annotation	PRK10651	transcriptional regulator NarL; Provisional	no EC number assigned	smart00421	helix_turn_helix, Lux Regulon. lux regulon (activates the bioluminescence operon	TIGR01818	nitrogen regulation protein NR(I). This model represents NtrC, a DNA-binding response regulator that is phosphorylated by NtrB and interacts with sigma-54. NtrC usually controls the expression of glutamine synthase, GlnA, and may be called GlnL, GlnG, etc. [Central intermediary metabolism, Nitrogen metabolism, Regulatory functions, DNA interactions, Signal transduction, Two-component systems]	|
ABO_RS07650	1.34233	2.53561	Q0VPH4	Ammonium transporter	COG0004	METABOLISM	Inorganic ion transport and metabolism	Ammonia channel protein AmtB	no EC number assigned	no CDD annotation	no CDD annotation	pfam00909	Ammonium Transporter Family.	no NCBIPfam annotation	no NCBIPfam annotation	PRK10666	ammonium transporter AmtB.	no EC number assigned	no SMART annotation	no SMART annotation	TIGR00836	ammonium transporter. The Ammonium Transporter (Amt) Family (TC 2.A.49) All functionally characterized members of the Amt family are ammonia or ammonium uptake transporters. Some, but not others, also transport methylammonium. The mechanism of energy coupling, if any, to methyl-NH2 or NH3 uptake by the AmtB protein of E. coli is not entirely clear. NH4+ uniport driven by the pmf, energy independe…	|
ABO_RS08050	1.32357	2.50285	Q0VP98	DUF58 domain-containing protein	COG1721	POORLY CHARACTERIZED	Function unknown	Uncharacterized conserved protein, DUF58 family, contains vWF domain	no EC number assigned	no CDD annotation	no CDD annotation	pfam01882	Protein of unknown function DUF58. This family of prokaryotic proteins have no known function. Caldicellulosiruptor saccharolyticus PepX, a protein of unknown function in the family, has been misannotated as alpha-dextrin 6-glucanohydrolase.	no NCBIPfam annotation	no NCBIPfam annotation	no Protein Clusters annotation	no Protein Clusters annotation	no Protein Clusters annotation	smart00327	von Willebrand factor (vWF) type A domain. VWA domains in extracellular eukaryotic proteins mediate adhesion via metal ion-dependent adhesion sites (MIDAS). Intracellular VWA domains and homologues in prokaryotes have recently been identified. The proposed VWA domains in integrin beta subunits have recently been substantiated using sequence-based methods.	no TIGRFAM annotation	no TIGRFAM annotation	|
ABO_RS13115	1.3159	2.48957	Q0VLD3	Cell division ATP-binding protein FtsE	COG2884	CELLULAR PROCESSES AND SIGNALING	Cell cycle control, cell division, chromosome partitioning	Cell division ATPase FtsE	no EC number assigned	cd03292	ATP-binding cassette domain of the cell division transporter. FtsE is a hydrophilic nucleotide-binding protein that binds FtsX to form a heterodimeric ATP-binding cassette (ABC)-type transporter that associates with the bacterial inner membrane. The FtsE/X transporter is thought to be involved in cell division and is important for assembly or stability of the septal ring.	pfam00005	ABC transporter. ABC transporters for a large family of proteins responsible for translocation of a variety of compounds across biological membranes. ABC transporters are the largest family of proteins in many completely sequenced bacteria. ABC transporters are composed of two copies of this domain and two copies of a transmembrane domain pfam00664. These four domains may belong to a single polyp…	no NCBIPfam annotation	no NCBIPfam annotation	PRK10908	cell division ATP-binding protein FtsE.	no EC number assigned	smart00382	ATPases associated with a variety of cellular activities. AAA - ATPases associated with a variety of cellular activities. This profile/alignment only detects a fraction of this vast family. The poorly conserved N-terminal helix is missing from the alignment.	TIGR02673	cell division ATP-binding protein FtsE. This model describes FtsE, a member of the ABC transporter ATP-binding protein family. This protein, and its permease partner FtsX, localize to the division site. In a number of species, the ftsEX gene pair is located next to FtsY, the signal recognition particle-docking protein. [Cellular processes, Cell division]	|
ABO_RS13385	1.29344	2.45111	Q0VL80	tRNA_edit domain-containing protein	COG2606	INFORMATION STORAGE AND PROCESSING	Translation, ribosomal structure and biogenesis	Cys-tRNA(Pro) deacylase, prolyl-tRNA editing enzyme YbaK/EbsC	no EC number assigned	cd04332	YbaK-like. The YbaK family of deacylase domains includes the INS amino acid-editing domain of the bacterial class II prolyl tRNA synthetase (ProRS), and it's trans-acting homologs, YbaK, ProX, and PrdX. The primary function of INS is to hydrolyze mischarged cysteinyl-tRNA(Pro)'s, thus helping ensure the fidelity of translation. Organisms whose ProRS lacks the INS domain express an INS homolog in …	pfam04073	Aminoacyl-tRNA editing domain. This domain is found either on its own or in association with the tRNA synthetase class II core domain (pfam00587). It is involved in the tRNA editing of mis-charged tRNAs including Cys-tRNA(Pro), Cys-tRNA(Cys), Ala-tRNA(Pro). The structure of this domain shows a novel fold.	NF033423	intimin-like inverse autotransporter SinH.	PRK09194	prolyl-tRNA synthetase; Provisional	6.1.1.15	no SMART annotation	no SMART annotation	TIGR00011	Cys-tRNA(Pro) deacylase. This model represents the YbaK family, bacterial proteins whose full length sequence is homologous to an insertion domain in proline--tRNA ligases. The domain deacylates mischarged tRNAs. The YbaK protein of Haemophilus influenzae (HI1434) likewise deacylates Ala-tRNA(Pro), but not the correctly charged Pro-tRNA(Pro). A crystallographic study of HI1434 suggests a nucleoti…	|
ABO_RS11880	1.2723	2.41547	Q0VM34	Paraquat-inducible protein A	COG2995	CELLULAR PROCESSES AND SIGNALING	Cell wall/membrane/envelope biogenesis	Intermembrane transporter PqiABC subunit PqiA	no EC number assigned	no CDD annotation	no CDD annotation	pfam04403	Paraquat-inducible protein A. Paraquat is a superoxide radical-generating agent. The promoter for the pqiA gene is also inducible by other known superoxide generators. This is predicted to be a family of integral membrane proteins, possibly located in the inner membrane. This family is related to NADH dehydrogenase subunit 2 (pfam00361).	no NCBIPfam annotation	no NCBIPfam annotation	PRK15103	membrane integrity-associated transporter subunit PqiA.	no EC number assigned	no SMART annotation	no SMART annotation	TIGR00155	integral membrane protein, PqiA family. This family consists of uncharacterized predicted integral membrane proteins found, so far, only in the Proteobacteria. Of two members in E. coli, one is induced by paraquat and is designated PqiA, paraquat-inducible protein A. [Unknown function, General]	|
ABO_RS01455	1.27053	2.41251	Q0VSW4	Oxidoreductase (EC 1.-.-.-)	COG0300	POORLY CHARACTERIZED	General function prediction only	Short-chain dehydrogenase	no EC number assigned	cd05233	classical (c) SDRs. SDRs are a functionally diverse family of oxidoreductases that have a single domain with a structurally conserved Rossmann fold (alpha/beta folding pattern with a central beta-sheet), an NAD(P)(H)-binding region, and a structurally diverse C-terminal region. Classical SDRs are typically about 250 residues long, while extended SDRs are approximately 350 residues. Sequence ident…	pfam00106	short chain dehydrogenase. This family contains a wide variety of dehydrogenases.	NF033173	dihydroanticapsin 7-dehydrogenase. Members of this family are dihydroanticapsin 7-dehydrogenase (EC 1.1.1.385), one of seven key molecular markers for biosynthesis of the non-cognate amino acid anticapsin, a building block for the dipeptide antibiotic natural product bacilysin.	PRK05650	SDR family oxidoreductase.	no EC number assigned	smart00822	This enzymatic domain is part of bacterial polyketide synthases. It catalyses the first step in the reductive modification of the beta-carbonyl centres in the growing polyketide chain. It uses NADPH to reduce the keto group to a hydroxy group.	TIGR02415	acetoin reductases. One member of this family, as characterized in Klebsiella terrigena, is described as able to interconvert acetoin + NADH with meso-2,3-butanediol + NAD(+). It is also called capable of irreversible reduction of diacetyl with NADH to acetoin. Blomqvist, et al. decline to specify either EC 1.1.1.4 which is (R,R)-butanediol dehydrogenase, or EC 1.1.1.5, which is acetoin dehydroge…	|
ABO_RS03800	1.25994	2.39486	UPI0002DCDF38	Chorismate-binding protein;chromate efflux transporter;chorismate-binding protein	COG2059	METABOLISM	Inorganic ion transport and metabolism	Chromate transport protein ChrA	no EC number assigned	no CDD annotation	no CDD annotation	pfam02417	Chromate transporter. Members of this family probably act as chromate transporters. Members of this family are found in both bacteria and archaebacteria. The proteins are composed of one or two copies of this region. The alignment contains two conserved motifs, FGG and PGP.	no NCBIPfam annotation	no NCBIPfam annotation	no Protein Clusters annotation	no Protein Clusters annotation	no Protein Clusters annotation	no SMART annotation	no SMART annotation	TIGR00937	chromate transporter, chromate ion transporter (CHR) family. Members of this family probably act as chromate transporters, and are found in Pseudomonas aeruginosa, Alcaligenes eutrophus, Vibrio cholerae, Bacillus subtilis, Ochrobactrum tritici, cyanobacteria and archaea. The protein reduces chromate accumulation and is essential for chromate resistance. [Transport and binding proteins, Anions]	|
ABO_RS01855	1.25822	2.392	Q0VSN6	Anhydro-N-acetylmuramic acid kinase (EC 2.7.1.170) (AnhMurNAc kinase)	COG2377	CELLULAR PROCESSES AND SIGNALING	Cell wall/membrane/envelope biogenesis	1,6-Anhydro-N-acetylmuramate kinase	2.7.1.170	no CDD annotation	no CDD annotation	pfam03702	Anhydro-N-acetylmuramic acid kinase. Anhydro-N-acetylmuramic acid kinase catalyzes the specific phosphorylation of 1,6-anhydro-N-acetylmuramic acid (anhMurNAc) with the simultaneous cleavage of the 1,6-anhydro ring, generating MurNAc-6-P. It is also required for the utilization of anhMurNAc, either imported from the medium, or derived from its own cell wall murein, and in so doing plays a role in…	no NCBIPfam annotation	no NCBIPfam annotation	PRK09585	anhydro-N-acetylmuramic acid kinase; Reviewed	2.7.1.170	no SMART annotation	no SMART annotation	TIGR01414	outer membrane autotransporter barrel domain. A number of Gram-negative bacterial proteins, mostly found in pathogens and associated with virulence, contain a conserved C-terminal domain that integrates into the outer membrane and enables the N-terminal region to be delivered across the membrane. This C-terminal autotransporter domain is about 400 amino acids in length and includes the aromatic a…	|
ABO_RS12480	1.2559	2.38816	Q0VLR1	FMN_red domain-containing protein	COG0655	METABOLISM	Energy production and conversion	Multimeric flavodoxin WrbA, includes NAD(P)H:quinone oxidoreductase	no EC number assigned	no CDD annotation	no CDD annotation	pfam03358	NADPH-dependent FMN reductase.	no NCBIPfam annotation	no NCBIPfam annotation	PRK05568	flavodoxin; Provisional	no EC number assigned	no SMART annotation	no SMART annotation	no TIGRFAM annotation	no TIGRFAM annotation	|
ABO_RS01295	1.25224	2.38211	Q0VSZ6	Uncharacterized protein	COG5589	POORLY CHARACTERIZED	Function unknown	Uncharacterized conserved protein, DUF2390 domain	no EC number assigned	no CDD annotation	no CDD annotation	pfam09523	Protein of unknown function (DUF2390). Members of this family are bacterial hypothetical proteins, about 160 amino acids in length, found in various proteobacteria, including members of the genera Pseudomonas and Vibrio. The C-terminal region is poorly conserved and is not included in the model.	no NCBIPfam annotation	no NCBIPfam annotation	no Protein Clusters annotation	no Protein Clusters annotation	no Protein Clusters annotation	no SMART annotation	no SMART annotation	TIGR02444	TIGR02444 family protein. Members of this family are bacterial hypothetical proteins, about 160 amino acids in length, found in various Proteobacteria, including members of the genera Pseudomonas and Vibrio. The C-terminal region is poorly conserved and is not included in the model. [Hypothetical proteins, Conserved]	|
ABO_RS10050	1.25067	2.37952	Q0VN46	Ribosomal RNA large subunit methyltransferase H (EC 2.1.1.177) (23S rRNA (pseudouridine1915-N3)-methyltransferase) (23S rRNA m3Psi1915 methyltransferase) (rRNA (pseudouridine-N3-)-methyltransferase RlmH)	COG1576	INFORMATION STORAGE AND PROCESSING	Translation, ribosomal structure and biogenesis	23S rRNA pseudoU1915 N3-methylase RlmH	2.1.1.177	cd18081	23S-rRNA-pseudouridine1915-N3-methyltransferase RlmH. 23S rRNA (pseudouridine1915-N3)-methyltransferase RlmH catalyzes the addition of a methyl group at the N-3 position of pseudouridine Psi1915 in 23S rRNA to form m(3)Psi1915. This family of proteins belongs to the SPOUT methyltransferases. The SPOUT methyltransferase superfamily is a large class of S-adenosyl-L-methionine (AdoMet or SAM)-depend…	pfam02590	Predicted SPOUT methyltransferase. This family of proteins are predicted to be SPOUT methyltransferases.	no NCBIPfam annotation	no NCBIPfam annotation	PRK00103	rRNA large subunit methyltransferase; Provisional	2.1.1.177	no SMART annotation	no SMART annotation	TIGR00246	rRNA large subunit m3Psi methyltransferase RlmH. This protein, in the SPOUT methyltransferase family, previously designated YbeA in E. coli, was shown to be responsible for a further modification, a methylation, to a pseudouridine base in ribosomal large subunit RNA. [Protein synthesis, tRNA and rRNA base modification]	|
ABO_RS03445	1.25009	2.37856	UPI0002E9B160	Uncharacterized protein;RND transporter;MMPL family transporter	COG1033	POORLY CHARACTERIZED	General function prediction only	Predicted exporter protein, RND superfamily	no EC number assigned	no CDD annotation	no CDD annotation	pfam03176	MMPL family. Members of this family are putative integral membrane proteins from bacteria. Several of the members are mycobacterial proteins. Many of the proteins contain two copies of this aligned region. The function of these proteins is not known, although it has been suggested that they may be involved in lipid transport.	no NCBIPfam annotation	no NCBIPfam annotation	PRK15127	multidrug efflux RND transporter permease subunit AcrB.	no EC number assigned	no SMART annotation	no SMART annotation	TIGR00921	The (Largely Archaeal Putative) Hydrophobe/Amphiphile Efflux-3 (HAE3) Family. Characterized members of the RND superfamily all probably catalyze substrate efflux via an H+ antiport mechanism. These proteins are found ubiquitously in bacteria, archaea and eukaryotes. They fall into seven phylogenetic families, this family (2.A.6.7) consists of uncharacterised putative transporters, largely in the …	|
ABO_RS04930	1.23663	2.35647	UPI0000DB3223	Phospho-2-dehydro-3-deoxyheptonate aldolase;3-deoxy-7-phosphoheptulonate synthase;phospho-2-dehydro-3-deoxyheptonate aldolase;Phospho-2-dehydro-3-deoxyheptonate aldolase,class I	COG0722	METABOLISM	Amino acid transport and metabolism	3-deoxy-D-arabino-heptulosonate 7-phosphate (DAHP) synthase	2.5.1.54	no CDD annotation	no CDD annotation	pfam00793	DAHP synthetase I family. Members of this family catalyze the first step in aromatic amino acid biosynthesis from chorismate. E-coli has three related synthetases, which are inhibited by different aromatic amino acids. This family also includes KDSA which has very similar catalytic activity but is involved in the first step of liposaccharide biosynthesis. The enzyme is also part of the shikimate …	no NCBIPfam annotation	no NCBIPfam annotation	PRK12755	phospho-2-dehydro-3-deoxyheptonate aldolase; Provisional	2.5.1.54	no SMART annotation	no SMART annotation	TIGR00034	phospho-2-dehydro-3-deoxyheptonate aldolase. [Amino acid biosynthesis, Aromatic amino acid family]	|
ABO_RS00825	1.23533	2.35435	Q0VTA8	Probable chorismate pyruvate-lyase (CL) (CPL) (EC 4.1.3.40)	COG3161	METABOLISM	Coenzyme transport and metabolism	4-hydroxybenzoate synthetase (chorismate-pyruvate lyase)	4.1.3.40	no CDD annotation	no CDD annotation	pfam04345	Chorismate lyase. Chorismate lyase catalyzes the first step in ubiquinone synthesis, i.e. the removal of pyruvate from chorismate, to yield 4-hydroxybenzoate.	no NCBIPfam annotation	no NCBIPfam annotation	PRK11655	chorismate pyruvate lyase; Provisional	4.1.3.40	no SMART annotation	no SMART annotation	no TIGRFAM annotation	no TIGRFAM annotation	|
ABO_RS10025	1.23277	2.35018	Q0VN51	DNA polymerase III subunit delta (EC 2.7.7.7)	COG1466	INFORMATION STORAGE AND PROCESSING	Replication, recombination and repair	DNA polymerase III, delta subunit	2.7.7.7	cd18138	helical lid domain of DNA polymerase III subunits delta. DNA polymerase III subunit delta is part of the DNA polymerase III holoenzyme. the delta subunit id required for ring opening and binds the beta subunit. It is a member of the clamp-loader clade of the AAA+ superfamily.	pfam06144	DNA polymerase III, delta subunit. DNA polymerase III, delta subunit (EC 2.7.7.7) is required for, along with delta' subunit, the assembly of the processivity factor beta(2) onto primed DNA in the DNA polymerase III holoenzyme-catalyzed reaction. The delta subunit is also known as HolA.	no NCBIPfam annotation	no NCBIPfam annotation	PRK05574	DNA polymerase III subunit delta; Reviewed	2.7.7.7	no SMART annotation	no SMART annotation	TIGR01128	DNA polymerase III, delta subunit. DNA polymerase III delta (holA) and delta prime (holB) subunits are distinct proteins encoded by separate genes. The delta prime subunit (holB) exhibits sequence homology to the tau and gamma subunits (dnaX), but the delta subunit (holA) does not demonstrate this same homology with dnaX. The delta, delta prime, gamma, chi and psi subunits form the gamma complex …	|
ABO_RS03450	1.22981	2.34536	A1U5N1	BNR domain protein, putative	COG4447	POORLY CHARACTERIZED	General function prediction only	Uncharacterized conserved protein related to plant photosystem II stability/assembly factor	no EC number assigned	no CDD annotation	no CDD annotation	pfam14870	Photosynthesis system II assembly factor YCF48. YCF48 is one of several assembly factors of the photosynthesis system II. The photosynthesis system II occurs in Cyanobacteria that are Gram-negative bacteria performing oxygenic photosynthesis. One of the three membranes surrounding these bacteria is the inner thylakoid membrane (TM) system that is localized within the cell and houses the large pig…	no NCBIPfam annotation	no NCBIPfam annotation	PRK13684	photosynthesis system II assembly factor Ycf48.	no EC number assigned	no SMART annotation	no SMART annotation	no TIGRFAM annotation	no TIGRFAM annotation	|
ABO_RS13805	1.22197	2.33265	Q0VKZ9	2',3'-cyclic-nucleotide 2'-phosphodiesterase/3'-nucleotidase (EC 3.1.3.6) (EC 3.1.4.16)	COG0737	METABOLISM	Nucleotide transport and metabolism	2',3'-cyclic-nucleotide 2'-phosphodiesterase/5'- or 3'-nucleotidase, 5'-nucleotidase family	no EC number assigned	cd07410	Escherichia coli CpdB and related proteins, N-terminal metallophosphatase domain. CpdB is a bacterial periplasmic protein with an N-terminal metallophosphatase domain and a C-terminal 3'-nucleotidase domain. This alignment model represents the N-terminal metallophosphatase domain, which has 2',3'-cyclic phosphodiesterase activity, hydrolyzing the 2',3'-cyclic phosphates of adenosine, guanosine, c…	pfam02872	5'-nucleotidase, C-terminal domain.	no NCBIPfam annotation	no NCBIPfam annotation	PRK09420	bifunctional 2',3'-cyclic-nucleotide 2'-phosphodiesterase/3'-nucleotidase.	3.1.3.6,3.1.4.16	no SMART annotation	no SMART annotation	TIGR01390	2',3'-cyclic-nucleotide 2'-phosphodiesterase. 2',3'-cyclic-nucleotide 2'-phosphodiesterase is a bifunctional enzyme localized to the periplasm of Gram-negative bacteria. 2',3'-cyclic-nucleotide 2'-phosphodiesters are intermediates formed during the hydrolysis of RNA by the ribonuclease I, which is also found to the periplasm, and other enzymes of the RNAse T2 family. Bacteria are unable to transp…	|
ABO_RS08305	1.21272	2.31775	Q0VP49	Aldolase, putative	COG0235	METABOLISM	Amino acid transport and metabolism	5-methylthioribulose/5-deoxyribulose/Fuculose 1-phosphate aldolase (methionine salvage, sugar degradation)	no EC number assigned	cd00398	Class II Aldolase and Adducin head (N-terminal) domain. Aldolases are ubiquitous enzymes catalyzing central steps of carbohydrate metabolism. Based on enzymatic mechanisms, this superfamily has been divided into two distinct classes (Class I and II). Class II enzymes are further divided into two sub-classes A and B. This family includes class II A aldolases and adducins which has not been ascribe…	pfam00596	Class II Aldolase and Adducin N-terminal domain. This family includes class II aldolases and adducins which have not been ascribed any enzymatic function.	no NCBIPfam annotation	no NCBIPfam annotation	PRK07044	aldolase II superfamily protein; Provisional	no EC number assigned	smart01007	Class II Aldolase and Adducin N-terminal domain. This family includes class II aldolases and adducins which have not been ascribed any enzymatic function.	TIGR03328	methylthioribulose-1-phosphate dehydratase. Members of this family are the methylthioribulose-1-phosphate dehydratase of the methionine salvage pathway. This pathway allows methylthioadenosine, left over from polyamine biosynthesis, to be recycled to methionine. [Amino acid biosynthesis, Aspartate family]	|
ABO_RS08060	1.2105	2.31418	Q0VP96	MATE efflux family protein, putative	COG0534	CELLULAR PROCESSES AND SIGNALING	Defense mechanisms	Na+-driven multidrug efflux pump, DinF/NorM/MATE family	no EC number assigned	cd13131	Subfamily of the multidrug and toxic compound extrusion (MATE)-like proteins similar to Vibrio cholerae NorM. The integral membrane proteins from the MATE family are involved in exporting metabolites across the cell membrane and are responsible for multidrug resistance (MDR) in many bacteria and animals. This subfamily includes Vibrio cholerae NorM and functions most likely as a multidrug efflux …	pfam01554	MatE. The MatE domain	no NCBIPfam annotation	no NCBIPfam annotation	PRK01766	multidrug efflux protein; Reviewed	no EC number assigned	no SMART annotation	no SMART annotation	TIGR00797	putative efflux protein, MATE family. The Multi Antimicrobial Extrusion (MATE) Family (TC 2.A.66) The MATE family consists of probable efflux proteins including a functionally characterized multi drug efflux system from Vibrio parahaemolyticus, a putative ethionine resistance protein of Saccharomyces cerevisiae, and the functionally uncharacterized DNA damage-inducible protein F (DinF) of E. coli…	|
ABO_RS08625	1.19323	2.28664	Q0VNY5	DNA helicase (EC 3.6.4.12)	COG3972	INFORMATION STORAGE AND PROCESSING	Replication, recombination and repair	Superfamily I DNA and RNA helicases	no EC number assigned	cd18807	C-terminal helicase domain of UvrD family helicases. UvrD is a highly conserved helicase involved in mismatch repair, nucleotide excision repair, and recombinational repair. It plays a critical role in maintaining genomic stability and facilitating DNA lesion repair in many prokaryotic species including Helicobacter pylori and Escherichia coli. This family also includes ATP-dependent helicase/nuc…	pfam13361	UvrD-like helicase C-terminal domain. This domain is found at the C-terminus of a wide variety of helicase enzymes. This domain has a AAA-like structural fold.	no NCBIPfam annotation	no NCBIPfam annotation	PRK11773	DNA-dependent helicase II; Provisional	3.6.4.12	smart00487	DEAD-like helicases superfamily.	TIGR01074	ATP-dependent DNA helicase Rep. Designed to identify rep members of the uvrD/rep subfamily. [DNA metabolism, DNA replication, recombination, and repair]	|
ABO_RS00720	1.19222	2.28504	Q0VTC9	Uncharacterized protein	COG3687	POORLY CHARACTERIZED	General function prediction only	Predicted metal-dependent hydrolase	1.14.12.7	no CDD annotation	no CDD annotation	pfam10118	Predicted metal-dependent hydrolase. Members of this family of proteins comprise various bacterial transition metal-dependent hydrolases.	no NCBIPfam annotation	no NCBIPfam annotation	no Protein Clusters annotation	no Protein Clusters annotation	no Protein Clusters annotation	no SMART annotation	no SMART annotation	no TIGRFAM annotation	no TIGRFAM annotation	|
ABO_RS13730	1.19217	2.28497	UPI0000DB38C2	TRAP-type transport system, large permease component;TRAP transporter large permease subunit;C4-dicarboxylate ABC transporter;TRAP-type transport system large permease	COG4664	METABOLISM	Secondary metabolites biosynthesis, transport and catabolism	TRAP-type mannitol/chloroaromatic compound transport system, large permease component	no EC number assigned	no CDD annotation	no CDD annotation	pfam06808	Tripartite ATP-independent periplasmic transporter, DctM component. This family contains a diverse range of predicted transporter proteins. Including the DctM subunit of the bacterial and archaeal TRAP C4-dicarboxylate transport (Dct) system permease. In general, C4-dicarboxylate transport systems allow C4-dicarboxylates like succinate, fumarate, and malate to be taken up. TRAP C4-dicarboxylate c…	no NCBIPfam annotation	no NCBIPfam annotation	PRK15060	2,3-diketo-L-gulonate transporter large permease YiaN.	no EC number assigned	no SMART annotation	no SMART annotation	TIGR00786	TRAP transporter, DctM subunit. The Tripartite ATP-independent Periplasmic Transporter (TRAP-T) Family (TC 2.A.56)- DctM subunit TRAP-T family permeases generally consist of three components, and these systems have so far been found in Gram-negative bacteria, Gram-postive bacteria and archaea. Only one member of the family has been both sequenced and functionally characterized. This system is the…	|
ABO_RS00075	1.18943	2.28062	Q0VT17	Transcriptional regulator, MarR family	COG1846	INFORMATION STORAGE AND PROCESSING	Transcription	DNA-binding transcriptional regulator, MarR family	2.4.2.28	cd06390	N-terminal leucine-isoleucine-valine binding protein (LIVBP)-like domain of the GluR1 subunit of the AMPA receptor. N-terminal leucine-isoleucine-valine binding protein (LIVBP)-like domain of the GluR1 subunit of the AMPA (alpha-amino-3-hydroxy-5-methyl-4-isoxazolepropionic acid) receptor. The AMPA receptor is a member of the glutamate-receptor ion channels (iGluRs) which are the major mediators …	pfam01047	MarR family. The Mar proteins are involved in the multiple antibiotic resistance, a non-specific resistance system. The expression of the mar operon is controlled by a repressor, MarR. A large number of compounds induce transcription of the mar operon. This is thought to be due to the compound binding to MarR, and the resulting complex stops MarR binding to the DNA. With the MarR repression lost,…	no NCBIPfam annotation	no NCBIPfam annotation	PRK10870	transcriptional repressor MprA; Provisional	no EC number assigned	smart00347	helix_turn_helix multiple antibiotic resistance protein.	TIGR02337	homoprotocatechuate degradation operon regulator, HpaR. This Helix-Turn-Helix transcriptional regulator is a member of the MarR family (pfam01047) and is found in association with operons for the degradation of 4-hydroxyphenylacetic acid via homoprotocatechuate.	|
ABO_RS11365	1.16763	2.24642	Q0VMD7	Phosphatidylserine decarboxylase proenzyme (EC 4.1.1.65) [Cleaved into: Phosphatidylserine decarboxylase alpha chain; Phosphatidylserine decarboxylase beta chain]	COG0688	METABOLISM	Lipid transport and metabolism	Phosphatidylserine decarboxylase	4.1.1.65	no CDD annotation	no CDD annotation	pfam02666	Phosphatidylserine decarboxylase. This is a family of phosphatidylserine decarboxylases, EC:4.1.1.65. These enzymes catalyze the reaction: Phosphatidyl-L-serine <=> phosphatidylethanolamine + CO2. Phosphatidylserine decarboxylase plays a central role in the biosynthesis of aminophospholipids by converting phosphatidylserine to phosphatidylethanolamine.	no NCBIPfam annotation	no NCBIPfam annotation	PRK00044	phosphatidylserine decarboxylase; Reviewed	no EC number assigned	no SMART annotation	no SMART annotation	TIGR00163	phosphatidylserine decarboxylase precursor. Phosphatidylserine decarboxylase is synthesized as a single chain precursor. Generation of the pyruvoyl active site from a Ser is coupled to cleavage of a Gly-Ser bond between the larger (beta) and smaller (alpha chains). It is an integral membrane protein. A closely related family, possibly also active as phosphatidylserine decarboxylase, falls under m…	|
ABO_RS08350	1.16065	2.23558	Q0VP39	Ion-translocating oxidoreductase complex subunit C (EC 7.-.-.-) (Rnf electron transport complex subunit C)	COG4656	METABOLISM	Energy production and conversion	Na+-translocating ferredoxin:NAD+ oxidoreductase RNF, RnfC subunit	no EC number assigned	cd01916	Acetyl-CoA synthase (ACS), also known as acetyl-CoA decarbonylase, is found in acetogenic and methanogenic organisms and is responsible for the synthesis and breakdown of acetyl-CoA. ACS forms a heterotetramer with carbon monoxide dehydrogenase (CODH) consisting of two ACS and two CODH subunits. CODH reduces carbon dioxide to carbon monoxide and ACS then synthesizes acetyl-CoA from carbon monoxid…	pfam01512	Respiratory-chain NADH dehydrogenase 51 Kd subunit.	NF012221	MARTX multifunctional-autoprocessing repeats-in-toxin holotoxin RtxA. This model describes the N-terminal 1900 amino acids of MARTX family multifunctional-autoprocessing repeats-in-toxin holotoxins, which contain both repeat regions that facilitate their entry into eukaryotic target cells, and multiple effector domains.	PRK05035	electron transport complex protein RnfC; Provisional	no EC number assigned	smart00935	Outer membrane protein (OmpH-like). This family includes outer membrane proteins such as OmpH among others. Skp (OmpH) has been characterized as a molecular chaperone that interacts with unfolded proteins as they emerge in the periplasm from the Sec translocation machinery.	TIGR01945	electron transport complex, RnfABCDGE type, C subunit. The six subunit complex RnfABCDGE in Rhodobacter capsulatus encodes an apparent NADH oxidoreductase responsible for electron transport to nitrogenase, necessary for nitrogen fixation. A closely related complex in E. coli, RsxABCDGE (Reducer of SoxR), reduces the 2Fe-2S-containing superoxide sensor SoxR, active as a transcription factor when o…	|
ABO_RS11975	1.15757	2.23081	Q0VM15	Hydrolase, putative	COG1011	METABOLISM	Coenzyme transport and metabolism	FMN and 5-amino-6-(5-phospho-D-ribitylamino)uracil phosphatase YigB, HAD superfamily (riboflavin biosynthesis)	3.8.1.2	cd16415	uncharacterized family of the haloacid dehalogenase-like superfamily, similar to uncharacterized Drosophila melanogaster rhythmically expressed gene 2 protein and human haloacid dehalogenase-like hydrolase domain-containing protein 3. The haloacid dehalogenase-like (HAD) hydrolases are a large superfamily of diverse enzymes that catalyze carbon or phosphoryl group transfer reactions on a range of…	pfam00702	haloacid dehalogenase-like hydrolase. This family is structurally different from the alpha/beta hydrolase family (pfam00561). This family includes L-2-haloacid dehalogenase, epoxide hydrolases and phosphatases. The structure of the family consists of two domains. One is an inserted four helix bundle, which is the least well conserved region of the alignment, between residues 16 and 96 of Pseudomo…	no NCBIPfam annotation	no NCBIPfam annotation	PRK10748	5-amino-6-(5-phospho-D-ribitylamino)uracil phosphatase YigB.	3.1.3.104	no SMART annotation	no SMART annotation	TIGR02253	HAD superfamily (subfamily IA) hydrolase, TIGR02253. This family of sequences from archaea and metazoans includes the human uncharacterized protein CTE7. Pyrococcus species appear to have three different forms of this enzyme, so it is unclear whether all members of this family have the same function. This family is a member of the haloacid dehalogenase (HAD) superfamily of hydrolases which are ch…	|
ABO_RS10535	1.15521	2.22717	Q0VMV1	Protein ApaG	COG2967	METABOLISM	Inorganic ion transport and metabolism	Uncharacterized conserved protein ApaG affecting Mg2+/Co2+ transport	no EC number assigned	no CDD annotation	no CDD annotation	pfam04379	ApaG domain. Members of this family include the bacterial protein ApaG and the C termini of some F-box proteins (pfam00646). F-box proteins contain a carboxyl-terminal domain that interacts with protein substrates, so this family may be involved in protein-protein interaction. The function of ApaG proteins is unknown, but mutations in the Salmonella typhimurium ApaG homolog corD gives a phenotype…	no NCBIPfam annotation	no NCBIPfam annotation	PRK05461	CO2+/MG2+ efflux protein ApaG; Reviewed	no EC number assigned	no SMART annotation	no SMART annotation	no TIGRFAM annotation	no TIGRFAM annotation	|
ABO_RS03575	1.15194	2.22212	Q0VRQ8	N-acetyltransferase domain-containing protein	COG1247	METABOLISM	Amino acid transport and metabolism	L-amino acid N-acyltransferase MnaT	2.3.1.183	cd04301	N-Acyltransferase superfamily: Various enzymes that characteristically catalyze the transfer of an acyl group to a substrate. NAT (N-Acyltransferase) is a large superfamily of enzymes that mostly catalyze the transfer of an acyl group to a substrate and are implicated in a variety of functions, ranging from bacterial antibiotic resistance to circadian rhythms in mammals. Members include GCN5-rela…	pfam13673	Acetyltransferase (GNAT) domain. This family contains proteins with N-acetyltransferase functions such as Elp3-related proteins.	no NCBIPfam annotation	no NCBIPfam annotation	PRK09831	GNAT family N-acetyltransferase.	2.3.1.-	no SMART annotation	no SMART annotation	no TIGRFAM annotation	no TIGRFAM annotation	|
ABO_RS08035	1.15059	2.22004	Q0VPA1	Uncharacterized protein	no COG annotation	no COG annotation	no COG annotation	no COG annotation	no COG annotation	no CDD annotation	no CDD annotation	pfam13559	Domain of unknown function (DUF4129). This presumed domain is found at the C-terminus of proteins that contain a transglutaminase core domain. The function of this domain is unknown. The domain has a conserved TXXE motif.	no NCBIPfam annotation	no NCBIPfam annotation	PRK09045	TRZ/ATZ family hydrolase.	no EC number assigned	no SMART annotation	no SMART annotation	no TIGRFAM annotation	no TIGRFAM annotation	|
ABO_RS11875	1.15017	2.21941	UPI000304649E	Flavin oxidoreductase;2Fe-2S iron-sulfur cluster binding domain-containing protein;flavin oxidoreductase	COG0543	METABOLISM	Coenzyme transport and metabolism	NAD(P)H-flavin reductase	no EC number assigned	cd06189	NAD(P)H dependent flavin oxidoreductases use flavin as a substrate in mediating electron transfer from iron complexes or iron proteins. Structurally similar to ferredoxin reductases, but with only 15% sequence identity, flavin reductases reduce FAD, FMN, or riboflavin via NAD(P)H. Flavin is used as a substrate, rather than a tightly bound prosthetic group as in flavoenzymes; weaker binding is due…	pfam00175	Oxidoreductase NAD-binding domain. Xanthine dehydrogenases, that also bind FAD/NAD, have essentially no similarity.	no NCBIPfam annotation	no NCBIPfam annotation	PRK07609	CDP-6-deoxy-delta-3,4-glucoseen reductase; Validated	no EC number assigned	no SMART annotation	no SMART annotation	TIGR02008	ferredoxin [2Fe-2S]. This model represents single domain 2Fe-2S (also called plant type) ferredoxins. In general, these occur as a single domain proteins or with a chloroplast transit peptide. Species tend to be photosynthetic, but several forms may occur in one species and individually may not be associated with photocynthesis. Halobacterial forms differ somewhat in architecture; they score betw…	|
ABO_RS12900	1.14848	2.2168	WP_046962176.1	hypothetical protein	no COG annotation	no COG annotation	no COG annotation	no COG annotation	no COG annotation	no CDD annotation	no CDD annotation	no Pfam annotation	no Pfam annotation	no NCBIPfam annotation	no NCBIPfam annotation	no Protein Clusters annotation	no Protein Clusters annotation	no Protein Clusters annotation	no SMART annotation	no SMART annotation	no TIGRFAM annotation	no TIGRFAM annotation	|
ABO_RS08785	1.14613	2.21319	Q0VNV1	Uncharacterized protein	no COG annotation	no COG annotation	no COG annotation	no COG annotation	no COG annotation	no CDD annotation	no CDD annotation	pfam11911	Protein of unknown function (DUF3429). This family of proteins are functionally uncharacterized. This protein is found in bacteria and eukaryotes. Proteins in this family are typically between 147 to 245 amino acids in length.	no NCBIPfam annotation	no NCBIPfam annotation	no Protein Clusters annotation	no Protein Clusters annotation	no Protein Clusters annotation	no SMART annotation	no SMART annotation	no TIGRFAM annotation	no TIGRFAM annotation	|
ABO_RS05680	1.13567	2.19721	UPI0000DB32B2	Transcriptional regulator, LysR family;LysR family transcriptional regulator	COG0583	INFORMATION STORAGE AND PROCESSING	Transcription	DNA-binding transcriptional regulator, LysR family	3.6.3.28	cd08439	The C-terminal substrate domain of LysR-like regulator LrhA (LysR homologue A) and that of closely related homologs, contains the type 2 periplasmic binding fold. This CD represents the LrhA subfamily of LysR-like bacterial transcriptional regulators, including LrhA, HexA, PecT, and DgdR. LrhA is involved in control of the transcription of flagellar, motility, and chemotaxis genes by regulating t…	pfam00126	Bacterial regulatory helix-turn-helix protein, lysR family.	no NCBIPfam annotation	no NCBIPfam annotation	PRK15092	DNA-binding transcriptional repressor LrhA; Provisional	no EC number assigned	no SMART annotation	no SMART annotation	TIGR02424	pca operon transcription factor PcaQ. Members of this family are LysR-family transcription factors associated with operons for catabolism of protocatechuate. Members occur only in Proteobacteria. [Energy metabolism, Other, Regulatory functions, DNA interactions]	|
ABO_RS08515	1.13344	2.19382	Q0VP06	Uncharacterized protein	COG0354	CELLULAR PROCESSES AND SIGNALING	Posttranslational modification, protein turnover, chaperones	Folate-binding protein YgfZ, synthesis and repair of Fe-S clusters	2.1.2.10	no CDD annotation	no CDD annotation	no Pfam annotation	no Pfam annotation	no NCBIPfam annotation	no NCBIPfam annotation	PRK09559	putative global regulator; Reviewed	no EC number assigned	no SMART annotation	no SMART annotation	TIGR03317	folate-binding protein YgfZ. YgfZ is a protein from Escherichia coli, homologous to the glycine cleavage system T protein, or aminomethyltransferase, GcvT (TIGR00528). Homologs of YgfZ other than members of the GcvT family share a well-conserved signature region that includes the motif, KGCYxGQE. Elsewhere, sequence diverge and length variation are substantial. Members of this family are mostly b…	|
ABO_RS11405	1.12944	2.18774	Q0VMC9	Pribosyltran domain-containing protein	COG1040	POORLY CHARACTERIZED	General function prediction only	DNA utilization protein ComFC/GntX, contains phosphoribosyltransferase domain	2.4.2.14	cd06223	Phosphoribosyl transferase (PRT)-type I domain. Phosphoribosyl transferase (PRT) domain. The type I PRTases are identified by a conserved PRPP binding motif which features two adjacent acidic residues surrounded by one or more hydrophobic residue. PRTases catalyze the displacement of the alpha-1'-pyrophosphate of 5-phosphoribosyl-alpha1-pyrophosphate (PRPP) by a nitrogen-containing nucleophile. T…	pfam00156	Phosphoribosyl transferase domain. This family includes a range of diverse phosphoribosyl transferase enzymes. This family includes: Adenine phosphoribosyl-transferase EC:2.4.2.7, Hypoxanthine-guanine-xanthine phosphoribosyl-transferase, Hypoxanthine phosphoribosyl-transferase EC:2.4.2.8. Ribose-phosphate pyrophosphokinase i EC:2.7.6.1. Amidophosphoribosyltransferase EC:2.4.2.14. Orotate phosphor…	no NCBIPfam annotation	no NCBIPfam annotation	PRK11595	DNA utilization protein GntX; Provisional	no EC number assigned	no SMART annotation	no SMART annotation	TIGR00201	comF family protein. This protein is found in species that do (Bacillus subtilis, Haemophilus influenzae) or do not (E. coli, Borrelia burgdorferi) have described systems for natural transformation with exogenous DNA. It is involved in competence for transformation in Bacillus subtilis. [Cellular processes, DNA transformation]	|
ABO_RS03655	1.12854	2.18637	UPI0002F5EE3B	Uncharacterized protein;DUF3365 domain-containing protein;hypothetical protein	no COG annotation	no COG annotation	no COG annotation	no COG annotation	no COG annotation	no CDD annotation	no CDD annotation	pfam11845	Protein of unknown function (DUF3365). This family of proteins are functionally uncharacterized. This protein is found in bacteria. Proteins in this family are typically between 198 to 657 amino acids in length.	no NCBIPfam annotation	no NCBIPfam annotation	no Protein Clusters annotation	no Protein Clusters annotation	no Protein Clusters annotation	no SMART annotation	no SMART annotation	no TIGRFAM annotation	no TIGRFAM annotation	|
ABO_RS09500	1.12233	2.17699	UPI0000DB358F	MFS domain-containing protein;MFS transporter;hypothetical protein;Uncharacterized protein	no COG annotation	no COG annotation	no COG annotation	no COG annotation	no COG annotation	cd17355	MFS-type transporter YcxA and similar proteins of the Major Facilitator Superfamily of transporters. This group is composed of uncharacterized bacterial MFS-type transporters including Bacillus subtilis YcxA and YbfB. YcxA has been shown to facilitate the export of surfactin in B. subtilis. The YcxA-like group belongs to the Monocarboxylate transporter -like (MCT-like) family of the Major Facilit…	pfam07690	Major Facilitator Superfamily.	no NCBIPfam annotation	no NCBIPfam annotation	no Protein Clusters annotation	no Protein Clusters annotation	no Protein Clusters annotation	no SMART annotation	no SMART annotation	no TIGRFAM annotation	no TIGRFAM annotation	|
ABO_RS02635	1.12231	2.17696	Q0VS93	Amidase family protein (EC 6.3.5.-)	COG0154	INFORMATION STORAGE AND PROCESSING	Translation, ribosomal structure and biogenesis	Asp-tRNAAsn/Glu-tRNAGln amidotransferase A subunit or related amidase	no EC number assigned	no CDD annotation	no CDD annotation	pfam01425	Amidase.	no NCBIPfam annotation	no NCBIPfam annotation	PRK06169	putative amidase; Provisional	3.5.1.4	no SMART annotation	no SMART annotation	TIGR00132	aspartyl/glutamyl-tRNA(Asn/Gln) amidotransferase, A subunit. In many species, Gln--tRNA ligase is missing. tRNA(Gln) is misacylated with Glu after which a heterotrimeric amidotransferase converts Glu to Gln. This model represents the amidase chain of that heterotrimer, encoded by the gatA gene. In the Archaea, Asn--tRNA ligase is also missing. This amidase subunit may also function in the convers…	|
ABO_RS00900	1.12227	2.17689	Q0VT93	Uncharacterized protein	COG3608	POORLY CHARACTERIZED	General function prediction only	Predicted deacylase	3.5.1.-	cd06252	Peptidase M14 Succinylglutamate desuccinylase (ASTE)/aspartoacylase (ASPA)-like; uncharacterized subgroup. A functionally uncharacterized subgroup of the Succinylglutamate desuccinylase (ASTE)/aspartoacylase (ASPA) subfamily which is part of the M14 family of metallocarboxypeptidases. ASTE catalyzes the fifth and last step in arginine catabolism by the arginine succinyltransferase pathway, and as…	pfam04952	Succinylglutamate desuccinylase / Aspartoacylase family. This family includes Succinylglutamate desuccinylase EC:3.1.-.- that catalyzes the fifth and last step in arginine catabolism by the arginine succinyltransferase pathway. The family also include aspartoacylase EC:3.5.1.15 which cleaves acylaspartate into a fatty acid and aspartate. Mutations in human ASPA lead to Canavan disease disease. Th…	no NCBIPfam annotation	no NCBIPfam annotation	no Protein Clusters annotation	no Protein Clusters annotation	no Protein Clusters annotation	smart00631	Zn_pept domain.	TIGR02994	ectoine utilization protein EutE. Members of this family, part of the succinylglutamate desuccinylase / aspartoacylase family (pfam04952), belong to ectoine utilization operons, as found in Sinorhizobium meliloti 1021 (where it the operon is known to be induced by ectoine), Mesorhizobium loti, Silicibacter pomeroyi, Agrobacterium tumefaciens, and Pseudomonas putida.	|
ABO_RS12640	1.11116	2.16019	Q0VLM8	Cation efflux system protein	COG0845	CELLULAR PROCESSES AND SIGNALING	Cell wall/membrane/envelope biogenesis	Multidrug efflux pump subunit AcrA (membrane-fusion protein)	no EC number assigned	no CDD annotation	no CDD annotation	pfam16576	Barrel-sandwich domain of CusB or HlyD membrane-fusion. HlyD_D23 is the combined domains 2 and 3 of the membrane-fusion proteins CusB and HlyD, which forms a barrel-sandwich. CusB and HlyD proteins are membrane fusion proteins of the CusCFBA copper efflux system in E.coli and related bacteria. The whole molecule hinges between D2 and D3. Efflux systems of this resistance-nodulation-division group…	NF000247	MexA family multidrug efflux RND transporter periplasmic adaptor subunit.	PRK09783	copper/silver efflux system membrane fusion protein CusB; Provisional	no EC number assigned	no SMART annotation	no SMART annotation	TIGR01730	RND family efflux transporter, MFP subunit. This model represents the MFP (membrane fusion protein) component of the RND family of transporters. RND refers to Resistance, Nodulation, and cell Division. It is, in part, a subfamily of pfam00529 (Pfam release 7.5) but hits substantial numbers of proteins missed by that model. The related HlyD secretion protein, for which pfam00529 is named, is outsi…	|
ABO_RS09600	1.10836	2.15601	Q0VND5	Permease component of ABC transporter for Fe-S cluster assmb	COG0719	CELLULAR PROCESSES AND SIGNALING	Posttranslational modification, protein turnover, chaperones	Fe-S cluster assembly scaffold protein SufB	no EC number assigned	no CDD annotation	no CDD annotation	pfam01458	Uncharacterized protein family (UPF0051).	no NCBIPfam annotation	no NCBIPfam annotation	PRK11814	cysteine desulfurase activator complex subunit SufB; Provisional	no EC number assigned	no SMART annotation	no SMART annotation	TIGR01980	FeS assembly protein SufB. This protein, SufB, forms a cytosolic complex SufBCD. This complex enhances the cysteine desulfurase of SufSE. The system, together with SufA, is believed to act in iron-sulfur cluster formation during oxidative stress. Note that SufC belongs to the family of ABC transporter ATP binding proteins, so this protein, encoded by an adjacent gene, has often been annotated as …	|
ABO_RS09990	1.10448	2.15022	UPI00031701D7	FAD-dependent pyridine nucleotide-disulfide oxidoreductase;Pyridine nucleotide-disulfide oxidoreductase;NAD(P)/FAD-dependent oxidoreductase;pyridine nucleotide-disulfide oxidoreductase	COG0446	METABOLISM	Lipid transport and metabolism	NADPH-dependent 2,4-dienoyl-CoA reductase, sulfur reductase, or a related oxidoreductase	no EC number assigned	no CDD annotation	no CDD annotation	no Pfam annotation	no Pfam annotation	no NCBIPfam annotation	no NCBIPfam annotation	PRK05650	SDR family oxidoreductase.	no EC number assigned	no SMART annotation	no SMART annotation	TIGR03169	pyridine nucleotide-disulfide oxidoreductase family protein. Members of this protein family include N-terminal sequence regions of (probable) bifunctional proteins whose C-terminal sequences are SelD, or selenide,water dikinase, the selenium donor protein necessary for selenium incorporation into protein (as selenocysteine), tRNA (as 2-selenouridine), or both. However, some members of this family…	|
ABO_RS10065	1.10374	2.14911	UPI0005A2CFF1	lytic murein transglycosylase B;lytic transglycosylase	COG2951	CELLULAR PROCESSES AND SIGNALING	Cell wall/membrane/envelope biogenesis	Membrane-bound lytic murein transglycosylase B	3.2.1.-	cd13399	Slt35-like lytic transglycosylase. Lytic transglycosylase similar to Escherichia coli lytic transglycosylase Slt35 and Pseudomonas aeruginosa Sltb1. Lytic transglycosylase (LT) catalyzes the cleavage of the beta-1,4-glycosidic bond between N-acetylmuramic acid (MurNAc) and N-acetyl-D-glucosamine (GlcNAc) as do "goose-type" lysozymes. However, in addition to this, they also make a new glycosidic b…	pfam13406	Transglycosylase SLT domain. This family is related to the SLT domain pfam01464.	no NCBIPfam annotation	no NCBIPfam annotation	PRK10760	murein hydrolase B; Provisional	4.2.2.-	no SMART annotation	no SMART annotation	TIGR02282	lytic murein transglycosylase B. This family consists of lytic murein transglycosylases (murein hydrolases) in the family of MltB, which is a membrane-bound lipoprotein in Escherichia coli. The N-terminal lipoprotein modification motif is conserved in about half the members of this family. The term Slt35 describes a naturally occurring soluble fragment of MltB. Members of this family never contai…	|
ABO_RS01575	1.1019	2.14638	UPI0002DDACDF	DNA repair protein RecN	COG0497	INFORMATION STORAGE AND PROCESSING	Replication, recombination and repair	DNA repair ATPase RecN	no EC number assigned	cd03241	ATP-binding cassette domain of RecN. RecN ATPase involved in DNA repair; similar to ABC (ATP-binding cassette) transporter nucleotide-binding domain; ABC transporters are a large family of proteins involved in the transport of a wide variety of different compounds including sugars, ions, peptides, and more complex organic molecules. The nucleotide binding domain shows the highest similarity betwe…	pfam13476	AAA domain.	no NCBIPfam annotation	no NCBIPfam annotation	PRK10869	recombination and repair protein; Provisional	no EC number assigned	smart00019	Pulmonary surfactant proteins. Pulmonary surfactant associated proteins promote alveolar stability by lowering the surface tension at the air-liquid interface in the peripheral air spaces. SP-C, a component of surfactant, is a highly hydrophobic peptide of 35 amino acid residues which is processed from a larger precursor protein. SP-C is post-translationally modified by the covalent attachment of…	TIGR00634	DNA repair protein RecN. All proteins in this family for which functions are known are ATP binding proteins involved in the initiation of recombination and recombinational repair. [DNA metabolism, DNA replication, recombination, and repair]	|
ABO_RS08790	1.10125	2.14541	Q0VNV0	Esterified fatty acid cis/trans isomerase family protein (EC 5.-.-.-)	no COG annotation	no COG annotation	no COG annotation	no COG annotation	no COG annotation	no CDD annotation	no CDD annotation	pfam06934	Fatty acid cis/trans isomerase (CTI). This family consists of several fatty acid cis/trans isomerase proteins which appear to be found exclusively in bacteria of the orders Vibrionales and Pseudomonadales. Cis/trans isomerase (CTI) catalyzes the cis-trans isomerisation of esterified fatty acids in phospholipids, mainly cis-oleic acid (C(16:1,9)) and cis-vaccenic acid (C(18:1,11)), in response to …	no NCBIPfam annotation	no NCBIPfam annotation	no Protein Clusters annotation	no Protein Clusters annotation	no Protein Clusters annotation	no SMART annotation	no SMART annotation	no TIGRFAM annotation	no TIGRFAM annotation	|
ABO_RS10335	1.09951	2.14283	Q0VMZ1	Biotin carboxyl carrier protein of acetyl-CoA carboxylase	COG0511	METABOLISM	Lipid transport and metabolism	Biotin carboxyl carrier protein	no EC number assigned	cd06850	The biotinyl-domain or biotin carboxyl carrier protein (BCCP) domain is present in all biotin-dependent enzymes, such as acetyl-CoA carboxylase, pyruvate carboxylase, propionyl-CoA carboxylase, methylcrotonyl-CoA carboxylase, geranyl-CoA carboxylase, oxaloacetate decarboxylase, methylmalonyl-CoA decarboxylase, transcarboxylase and urea amidolyase. This domain functions in transferring CO2 from on…	pfam00364	Biotin-requiring enzyme. This family covers two Prosite entries, the conserved lysine residue binds biotin in one group and lipoic acid in the other. Note that the HMM does not currently recognize the Glycine cleavage system H proteins.	no NCBIPfam annotation	no NCBIPfam annotation	PRK06302	acetyl-CoA carboxylase biotin carboxyl carrier protein.	6.4.1.2	no SMART annotation	no SMART annotation	TIGR00531	acetyl-CoA carboxylase, biotin carboxyl carrier protein. This model is designed to identify biotin carboxyl carrier protein as a peptide of acetyl-CoA carboxylase. Scoring below the trusted cutoff is a related protein encoded in a region associated with polyketide synthesis in the prokaryote Saccharopolyspora hirsuta, and a reported chloroplast-encoded biotin carboxyl carrier protein that may be …	|
ABO_RS05120	1.09614	2.13782	Q0VQV9	Uncharacterized protein	no COG annotation	no COG annotation	no COG annotation	no COG annotation	no COG annotation	no CDD annotation	no CDD annotation	pfam07287	Acyclic terpene utilisation family protein AtuA. This family consists of several bacterial and plant proteins of around 400 residues in length. One member of this family has been characterized in Pseudomonas citronellolis as AtuA, a member of a gene cluster that is essential for the acyclic terpene utilisation (Atu) pathway.	no NCBIPfam annotation	no NCBIPfam annotation	no Protein Clusters annotation	no Protein Clusters annotation	no Protein Clusters annotation	no SMART annotation	no SMART annotation	no TIGRFAM annotation	no TIGRFAM annotation	|
ABO_RS00030	1.08992	2.12863	Q0VT25	1-acyl-sn-glycerol-3-phosphate acyltransferase, putative (EC 2.3.1.51)	COG0204	METABOLISM	Lipid transport and metabolism	1-acyl-sn-glycerol-3-phosphate acyltransferase	2.3.1.51	cd07989	Lysophospholipid Acyltransferases (LPLATs) of Glycerophospholipid Biosynthesis: AGPAT-like. Lysophospholipid acyltransferase (LPLAT) superfamily member: acyltransferases of de novo and remodeling pathways of glycerophospholipid biosynthesis which catalyze the incorporation of an acyl group from either acylCoAs or acyl-acyl carrier proteins (acylACPs) into acceptors such as glycerol 3-phosphate, d…	pfam01553	Acyltransferase. This family contains acyltransferases involved in phospholipid biosynthesis and other proteins of unknown function. This family also includes tafazzin, the Barth syndrome gene.	no NCBIPfam annotation	no NCBIPfam annotation	PRK15018	1-acyl-sn-glycerol-3-phosphate acyltransferase; Provisional	2.3.1.51	smart00563	Phosphate acyltransferases. Function in phospholipid biosynthesis and have either glycerolphosphate, 1-acylglycerolphosphate, or 2-acylglycerolphosphoethanolamine acyltransferase activities. Tafazzin, the product of the gene mutated in patients with Barth syndrome, is a member of this family.	TIGR00530	1-acyl-sn-glycerol-3-phosphate acyltransferases. This model describes the core homologous region of a collection of related proteins, several of which are known to act as 1-acyl-sn-glycerol-3-phosphate acyltransferases (EC 2.3.1.51). Proteins scoring above the trusted cutoff are likely to have the same general activity. However, there is variation among characterized members as to whether the acy…	|
ABO_RS03640	1.08635	2.12337	Q0VRP6	Acetolactate synthase, large subunit (EC 2.2.1.6)	COG0028	METABOLISM	Amino acid transport and metabolism	Acetolactate synthase large subunit or other thiamine pyrophosphate-requiring enzyme	2.2.1.6	cd02010	Thiamine pyrophosphate (TPP) family, Acetolactate synthase (ALS) subfamily, TPP-binding module; composed of proteins similar to Klebsiella pneumoniae ALS, a catabolic enzyme required for butanediol fermentation. ALS catalyzes the conversion of 2 molecules of pyruvate to acetolactate and carbon dioxide. ALS does not contain FAD, and requires TPP and a divalent metal cation for activity.	pfam02776	Thiamine pyrophosphate enzyme, N-terminal TPP binding domain.	no NCBIPfam annotation	no NCBIPfam annotation	PRK08322	acetolactate synthase large subunit.	no EC number assigned	no SMART annotation	no SMART annotation	TIGR02418	acetolactate synthase, catabolic. Acetolactate synthase (EC 2.2.1.6) combines two molecules of pyruvate to yield 2-acetolactate with the release of CO2. This reaction may be involved in either valine biosynthesis (biosynthetic) or conversion of pyruvate to acetoin and possibly to 2,3-butanediol (catabolic). The biosynthetic type, described by TIGR00118, is also capable of forming acetohydroxybuty…	|
ABO_RS04280	1.08033	2.11453	Q0VRC0	GGDEF domain-containing protein	COG2199	CELLULAR PROCESSES AND SIGNALING	Signal transduction mechanisms	GGDEF domain, diguanylate cyclase (c-di-GMP synthetase) or its enzymatically inactive variants	3.1.4.52	cd01949	Diguanylate-cyclase (DGC) or GGDEF domain. Diguanylate-cyclase (DGC) or GGDEF domain: Originally named after a conserved residue pattern, and initially described as a domain of unknown function 1 (DUF1). This domain is widely present in bacteria, linked to a wide range of non-homologous domains in a variety of cell signaling proteins. The domain shows homology to the adenylyl cyclase catalytic do…	pfam00990	Diguanylate cyclase, GGDEF domain. This domain is found linked to a wide range of non-homologous domains in a variety of bacteria. It has been shown to be homologous to the adenylyl cyclase catalytic domain and has diguanylate cyclase activity. This observation correlates with the functional information available on two GGDEF-containing proteins, namely diguanylate cyclase and phosphodiesterase A…	no NCBIPfam annotation	no NCBIPfam annotation	PRK15426	cellulose biosynthesis regulator YedQ.	no EC number assigned	smart00267	diguanylate cyclase. Diguanylate cyclase, present in a variety of bacteria.	TIGR00254	diguanylate cyclase (GGDEF) domain. The GGDEF domain is named for the motif GG[DE]EF shared by many proteins carrying the domain. There is evidence that the domain has diguanylate cyclase activity. Several proteins carrying this domain also carry domains with functions relating to environmental sensing. These include PleD, a response regulator protein involved in the swarmer-to-stalked cell trans…	|
ABO_RS12185	1.07957	2.11341	Q0VLX1	Alpha-ribazole-5'-phosphate phosphatase, putative	COG0406	METABOLISM	Carbohydrate transport and metabolism	Broad specificity phosphatase PhoE	5.4.2.1	cd07067	Histidine phosphatase domain found in phosphoglycerate mutases and related proteins, mostly phosphatases; contains a His residue which is phosphorylated during the reaction. Subgroup of the catalytic domain of a functionally diverse set of proteins, most of which are phosphatases. The conserved catalytic core of this domain contains a His residue which is phosphorylated in the reaction. This subg…	pfam00300	Histidine phosphatase superfamily (branch 1). The histidine phosphatase superfamily is so named because catalysis centers on a conserved His residue that is transiently phosphorylated during the catalytic cycle. Other conserved residues contribute to a 'phosphate pocket' and interact with the phospho group of substrate before, during and after its transfer to the His residue. Structure and sequen…	no NCBIPfam annotation	no NCBIPfam annotation	PRK07238	bifunctional RNase H/acid phosphatase; Provisional	no EC number assigned	smart00855	Phosphoglycerate mutase family. Phosphoglycerate mutase (PGAM) and bisphosphoglycerate mutase (BPGM) are structurally related enzymes that catalyse reactions involving the transfer of phospho groups between the three carbon atoms of phosphoglycerate... Both enzymes can catalyse three different reactions with different specificities, the isomerization of 2-phosphoglycerate (2-PGA) to 3-phosphoglyc…	TIGR03162	alpha-ribazole phosphatase. Members of this protein family include the known CobC protein of Salmonella and Eschichia coli species, and homologous proteins found in cobalamin biosynthesis regions in other bacteria. This protein is alpha-ribazole phosphatase (EC 3.1.3.73) and, like many phosphatases, can be closely related in sequence to other phosphatases with different functions. Close homologs …	|
ABO_RS04650	1.07748	2.11035	UPI0002F901B0	Penicillin-binding protein 1C;penicillin-binding protein 1C	COG4953	CELLULAR PROCESSES AND SIGNALING	Cell wall/membrane/envelope biogenesis	Membrane carboxypeptidase/penicillin-binding protein PbpC	2.4.1.-	no CDD annotation	no CDD annotation	pfam00912	Transglycosylase. The penicillin-binding proteins are bifunctional proteins consisting of transglycosylase and transpeptidase in the N- and C-terminus respectively. The transglycosylase domain catalyzes the polymerization of murein glycan chains.	no NCBIPfam annotation	no NCBIPfam annotation	PRK11240	penicillin-binding protein 1C; Provisional	2.4.1.129	no SMART annotation	no SMART annotation	TIGR02073	penicillin-binding protein 1C. This subfamily of the penicillin binding proteins includes the member from E. coli designated penicillin-binding protein 1C. Members have both transglycosylase and transpeptidase domains and are involved in forming cross-links in the late stages of peptidoglycan biosynthesis. All members of this subfamily are presumed to have the same basic function. [Cell envelope,…	|
ABO_RS07835	1.07621	2.1085	UPI00030F794D	Uncharacterized protein;DUF4399 domain-containing protein;hypothetical protein	no COG annotation	no COG annotation	no COG annotation	no COG annotation	no COG annotation	no CDD annotation	no CDD annotation	pfam14347	Domain of unknown function (DUF4399). This family of proteins is functionally uncharacterized. This family of proteins is found in bacteria, archaea and eukaryotes. Proteins in this family are typically between 135 and 1079 amino acids in length.	no NCBIPfam annotation	no NCBIPfam annotation	no Protein Clusters annotation	no Protein Clusters annotation	no Protein Clusters annotation	no SMART annotation	no SMART annotation	no TIGRFAM annotation	no TIGRFAM annotation	|
ABO_RS04990	1.07514	2.10692	UPI000304F119	Putative efflux transporter;efflux RND transporter periplasmic adaptor subunit;MexE family multidrug efflux RND transporter periplasmic adaptor subunit	COG0845	CELLULAR PROCESSES AND SIGNALING	Cell wall/membrane/envelope biogenesis	Multidrug efflux pump subunit AcrA (membrane-fusion protein)	no EC number assigned	cd06849	Lipoyl domain of the dihydrolipoyl acyltransferase component (E2) of 2-oxo acid dehydrogenases. 2-oxo acid dehydrogenase multienzyme complexes, like pyruvate dehydrogenase (PDH), 2-oxoglutarate dehydrogenase (OGDH) and branched-chain 2-oxo acid dehydrogenase (BCDH), contain at least three different enzymes, 2-oxo acid dehydrogenase (E1), dihydrolipoyl acyltransferase (E2) and dihydrolipoamide deh…	pfam00529	HlyD membrane-fusion protein of T1SS. HlyD is a component of the prototypical alpha-haemolysin (HlyA) bacterial type I secretion system, along with the other components HlyB and TolC. HlyD and HlyB are inner-membrane proteins and specific components of the transport apparatus of alpha-haemolysin. HlyD is anchored in the cytoplasmic membrane by a single transmembrane domain and has a large peripla…	NF000247	MexA family multidrug efflux RND transporter periplasmic adaptor subunit.	PRK15030	multidrug efflux RND transporter periplasmic adaptor subunit AcrA.	no EC number assigned	no SMART annotation	no SMART annotation	TIGR01730	RND family efflux transporter, MFP subunit. This model represents the MFP (membrane fusion protein) component of the RND family of transporters. RND refers to Resistance, Nodulation, and cell Division. It is, in part, a subfamily of pfam00529 (Pfam release 7.5) but hits substantial numbers of proteins missed by that model. The related HlyD secretion protein, for which pfam00529 is named, is outsi…	|
ABO_RS13620	1.06617	2.09386	UPI00031B2C0F	Hydroxymethylglutaryl-CoA lyase;hydroxymethylglutaryl-CoA lyase	COG0119	METABOLISM	Amino acid transport and metabolism	Isopropylmalate/homocitrate/citramalate synthases	2.3.3.13	cd07938	3-hydroxy-3-methylglutaryl-CoA lyase, catalytic TIM barrel domain. 3-hydroxy-3-methylglutaryl-CoA lyase (HMGL) catalyzes the cleavage of HMG-CoA to acetyl-CoA and acetoacetate, one of the terminal steps in ketone body generation and leucine degradation, and is a key enzyme in the pathway that supplies metabolic fuel to extrahepatic tissues. Mutations in HMGL cause a human autosomal recessive diso…	pfam00682	HMGL-like. This family contains a diverse set of enzymes. These include various aldolases and a region of pyruvate carboxylase.	no NCBIPfam annotation	no NCBIPfam annotation	PRK05692	hydroxymethylglutaryl-CoA lyase; Provisional	4.1.3.4	no SMART annotation	no SMART annotation	TIGR02090	isopropylmalate/citramalate/homocitrate synthases. Methanogenic archaea contain three closely related homologs of the 2-isopropylmalate synthases (LeuA) represented by TIGR00973. Two of these in Methanococcus janaschii (MJ1392 - CimA; MJ0503 - AksA) have been characterized as catalyzing alternative reactions leaving the third (MJ1195) as the presumptive LeuA enzyme. CimA is citramalate (2-methylm…	|
ABO_RS08085	1.05962	2.08438	Q0VP91	Uncharacterized protein	no COG annotation	no COG annotation	no COG annotation	no COG annotation	no COG annotation	no CDD annotation	no CDD annotation	no Pfam annotation	no Pfam annotation	no NCBIPfam annotation	no NCBIPfam annotation	no Protein Clusters annotation	no Protein Clusters annotation	no Protein Clusters annotation	no SMART annotation	no SMART annotation	no TIGRFAM annotation	no TIGRFAM annotation	|
ABO_RS03280	1.05892	2.08337	Q0VRW5	Reverse transcriptase/maturase homolog (EC 2.7.7.49)	COG3344	CELLULAR PROCESSES AND SIGNALING	Mobilome: prophages, transposons	Retron-type reverse transcriptase	2.7.7.49	cd01651	RT_G2_intron: Reverse transcriptases (RTs) with group II intron origin. RT transcribes DNA using RNA as template. Proteins in this subfamily are found in bacterial and mitochondrial group II introns. Their most probable ancestor was a retrotransposable element with both gag-like and pol-like genes. This subfamily of proteins appears to have captured the RT sequences from transposable elements, wh…	pfam00078	Reverse transcriptase (RNA-dependent DNA polymerase). A reverse transcriptase gene is usually indicative of a mobile element such as a retrotransposon or retrovirus. Reverse transcriptases occur in a variety of mobile elements, including retrotransposons, retroviruses, group II introns, bacterial msDNAs, hepadnaviruses, and caulimoviruses.	no NCBIPfam annotation	no NCBIPfam annotation	no Protein Clusters annotation	no Protein Clusters annotation	no Protein Clusters annotation	smart00507	HNH nucleases.	TIGR04416	group II intron reverse transcriptase/maturase. Members of this protein family are multifunctional proteins encoded in most examples of bacterial group II introns. These group II introns are mobile selfish genetic elements, often with multiple highly identical copies per genome. Member proteins have an N-terminal reverse transcriptase (RNA-directed DNA polymerase) domain (pfam00078) followed by a…	|
ABO_RS08945	1.05414	2.07647	Q0VNR9	Acetyl-CoA synthetase (EC 6.2.1.17)	COG0365	METABOLISM	Lipid transport and metabolism	Acyl-coenzyme A synthetase/AMP-(fatty) acid ligase	6.2.1.1	cd05967	Propionyl-CoA synthetase (PrpE). EC 6.2.1.17: propanoate:CoA ligase (AMP-forming) or propionate#CoA ligase (PrpE) catalyzes the first step of the 2-methylcitric acid cycle for propionate catabolism. It activates propionate to propionyl-CoA in a two-step reaction, which proceeds through a propionyl-AMP intermediate and requires ATP and Mg2+. In Salmonella enterica, the PrpE protein is required for…	pfam00501	AMP-binding enzyme.	no NCBIPfam annotation	no NCBIPfam annotation	PRK10524	propionyl-CoA synthetase; Provisional	6.2.1.17	no SMART annotation	no SMART annotation	TIGR02316	propionate--CoA ligase. This family contains one of three readily separable clades of proteins in the group of acetate and propionate--CoA ligases. Characterized members of this family act on propionate. From propionyl-CoA, there is a cyclic degradation pathway: it is ligated by PrpC to the TCA cycle intermediate oxaloacetate, acted upon further by PrpD and an aconitase, then cleaved by PrpB to p…	|
ABO_RS09365	1.05353	2.0756	UPI0000DB3574	L-lysine 2,3-aminomutase, putative;lysine 2,3-aminomutase;L-lysine 2,3-aminomutase	COG1509	METABOLISM	Amino acid transport and metabolism	L-lysine 2,3-aminomutase (EF-P beta-lysylation pathway)	5.4.3.2	cd01335	Radical SAM superfamily. Enzymes of this family generate radicals by combining a 4Fe-4S cluster and S-adenosylmethionine (SAM) in close proximity. They are characterized by a conserved CxxxCxxC motif, which coordinates the conserved iron-sulfur cluster. Mechanistically, they share the transfer of a single electron from the iron-sulfur cluster to SAM, which leads to its reductive cleavage to methi…	pfam04055	Radical SAM superfamily. Radical SAM proteins catalyze diverse reactions, including unusual methylations, isomerisation, sulphur insertion, ring formation, anaerobic oxidation and protein radical formation.	no NCBIPfam annotation	no NCBIPfam annotation	no Protein Clusters annotation	no Protein Clusters annotation	no Protein Clusters annotation	smart00729	Elongator protein 3, MiaB family, Radical SAM. This superfamily contains MoaA, NifB, PqqE, coproporphyrinogen III oxidase, biotin synthase and MiaB families, and includes a representative in the eukaryotic elongator subunit, Elp-3. Some members of the family are methyltransferases.	TIGR00238	KamA family protein. This model represents essentially the whole of E. coli YjeK and of some of its apparent orthologs. YodO in Bacillus subtilis, a family member which is longer protein by an additional 100 residues, is characterized as a lysine 2,3-aminomutase with iron, sulphide and pyridoxal 5'-phosphate groups. The homolog MJ0634 from M. jannaschii is preceded by nearly 200 C-terminal residu…	|
ABO_RS10330	1.04803	2.0677	UPI0003226CA5	3-dehydroquinate dehydratase;type II 3-dehydroquinate dehydratase	COG0757	METABOLISM	Amino acid transport and metabolism	3-dehydroquinate dehydratase	4.2.1.10	cd00466	Dehydroquinase (DHQase), type II. Dehydroquinase (or 3-dehydroquinate dehydratase) catalyzes the reversible dehydration of 3-dehydroquinate to form 3-dehydroshikimate. This reaction is part of two metabolic pathways: the biosynthetic shikimate pathway and the catabolic quinate pathway. There are two types of DHQases, which are distinct from each other in amino acid sequence and three-dimensional …	pfam01220	Dehydroquinase class II.	no NCBIPfam annotation	no NCBIPfam annotation	PRK05395	type II 3-dehydroquinate dehydratase.	4.2.1.10	no SMART annotation	no SMART annotation	TIGR01088	3-dehydroquinate dehydratase, type II. This model specifies the type II enzyme. The type I enzyme, often found as part of a multifunctional protein, is described by TIGR01093. [Amino acid biosynthesis, Aromatic amino acid family]	|
ABO_RS06725	1.0438	2.06164	UPI0002D443A1	Arsenical pump-driving ATPase;Arsenic-transporting ATPase;ArsA family ATPase;arsenic-transporting ATPase	COG0003	METABOLISM	Inorganic ion transport and metabolism	Anion-transporting ATPase, ArsA/GET3 family	3.6.3.16	cd02035	Arsenical pump-driving ATPase ArsA. ArsA ATPase functions as an efflux pump located on the inner membrane of the cell. This ATP-driven oxyanion pump catalyzes the extrusion of arsenite, antimonite and arsenate. Maintenance of a low intracellular concentration of oxyanion produces resistance to the toxic agents. The pump is composed of two subunits, the catalytic ArsA subunit and the membrane subu…	pfam02374	Anion-transporting ATPase. This Pfam family represents a conserved domain, which is sometimes repeated, in an anion-transporting ATPase. The ATPase is involved in the removal of arsenate, antimonite, and arsenate from the cell.	no NCBIPfam annotation	no NCBIPfam annotation	no Protein Clusters annotation	no Protein Clusters annotation	no Protein Clusters annotation	no SMART annotation	no SMART annotation	TIGR00345	transport-energizing ATPase, TRC40/GET3/ArsA family. Members of this family are ATPases that energize transport, although with different partner proteins for different functions. Recent findings show that TRC40 (GET3 in yeast) in involved in the insertion of tail-anchored membrane proteins in eukaryotes. A similar function is expected for members of this family in archaea. However, the earliest d…	|
ABO_RS11540	1.04351	2.06124	Q0VMA3	Ubiquinone biosynthesis accessory factor UbiJ	COG3165	METABOLISM	Coenzyme transport and metabolism	Ubiquinone biosynthesis protein UbiJ, contains SCP2 domain	no EC number assigned	no CDD annotation	no CDD annotation	pfam02036	SCP-2 sterol transfer family. This domain is involved in binding sterols. It is found in the SCP2 protein, as well as the C-terminus of the enzyme estradiol 17 beta-dehydrogenase EC:1.1.1.62. The UNC-24 protein contains an SPFH domain pfam01145.	no NCBIPfam annotation	no NCBIPfam annotation	PRK15376	type III secretion system effector SipA.	no EC number assigned	no SMART annotation	no SMART annotation	no TIGRFAM annotation	no TIGRFAM annotation	|
ABO_RS04985	1.03732	2.05242	Q0VQY6	Efflux pump membrane transporter	COG0841	CELLULAR PROCESSES AND SIGNALING	Defense mechanisms	Multidrug efflux pump subunit AcrB	no EC number assigned	no CDD annotation	no CDD annotation	pfam00873	AcrB/AcrD/AcrF family. Members of this family are integral membrane proteins. Some are involved in drug resistance. AcrB cooperates with a membrane fusion protein, AcrA, and an outer membrane channel TolC. The structure shows the AcrB forms a homotrimer.	no NCBIPfam annotation	no NCBIPfam annotation	PRK15127	multidrug efflux RND transporter permease subunit AcrB.	no EC number assigned	no SMART annotation	no SMART annotation	TIGR00915	The (Largely Gram-negative Bacterial) Hydrophobe/Amphiphile Efflux-1 (HAE1) Family. Proteins scoring above the trusted cutoff (1000) form a tight clade within the RND (Resistance-Nodulation-Cell Division) superfamily. Proteins scoring greater than the noise cutoff (100) appear to form a larger clade, cleanly separated from more distant homologs that include cadmium/zinc/cobalt resistance transpor…	|
ABO_RS07930	1.03389	2.04754	UPI00031740A8	CaiB/BaiF CoA-transferase family protein;Carnitine dehydratase;CoA transferase;carnitine dehydratase	COG1804	METABOLISM	Lipid transport and metabolism	Crotonobetainyl-CoA:carnitine CoA-transferase CaiB and related acyl-CoA transferases	2.8.3.16	no CDD annotation	no CDD annotation	pfam02515	CoA-transferase family III. CoA-transferases are found in organisms from all lines of descent. Most of these enzymes belong to two well-known enzyme families, but recent work on unusual biochemical pathways of anaerobic bacteria has revealed the existence of a third family of CoA-transferases. The members of this enzyme family differ in sequence and reaction mechanism from CoA-transferases of the…	no NCBIPfam annotation	no NCBIPfam annotation	PRK11430	putative CoA-transferase; Provisional	2.8.3.19	no SMART annotation	no SMART annotation	TIGR03253	formyl-CoA transferase. This enzyme, formyl-CoA transferase, transfers coenzyme A from formyl-CoA to oxalate. It forms a pathway, together with oxalyl-CoA decarboxylase, for oxalate degradation; decarboxylation by the latter gene regenerates formyl-CoA. The two enzymes typically are encoded by a two-gene operon. [Cellular processes, Detoxification]	|
ABO_RS05220	1.03259	2.04569	UPI0002E9DAB3	Uncharacterized protein;DUF1499 domain-containing protein;hypothetical protein	COG4446	POORLY CHARACTERIZED	Function unknown	Uncharacterized conserved protein, DUF1499 family	no EC number assigned	no CDD annotation	no CDD annotation	pfam07386	Protein of unknown function (DUF1499). This family consists of several hypothetical bacterial and plant proteins of around 125 residues in length. The function of this family is unknown.	no NCBIPfam annotation	no NCBIPfam annotation	no Protein Clusters annotation	no Protein Clusters annotation	no Protein Clusters annotation	no SMART annotation	no SMART annotation	no TIGRFAM annotation	no TIGRFAM annotation	|
ABO_RS09585	1.03009	2.04215	Q0VND8	Type IV pili biogenesis protein PilF	COG3063	CELLULAR PROCESSES AND SIGNALING	Cell motility	Type IV pilus assembly protein PilF/PilW	no EC number assigned	cd15832	Soluble N-ethylmaleimide-sensitive factor (NSF) Attachment Protein family. Members of the soluble NSF attachment protein (SNAP) family are involved in intracellular membrane trafficking, including vesicular transport between the endoplasmic reticulum and Golgi apparatus. Higher eukaryotes contain three isoforms of SNAPs: alpha, beta, and gamma. Alpha-SNAP is universally present in eukaryotes and …	pfam13424	Tetratricopeptide repeat.	no NCBIPfam annotation	no NCBIPfam annotation	PRK02603	photosystem I assembly protein Ycf3; Provisional	no EC number assigned	smart00028	Tetratricopeptide repeats. Repeats present in 4 or more copies in proteins. Contain a minimum of 34 amino acids each and self-associate via a "knobs and holes" mechanism.	TIGR02521	type IV pilus biogenesis/stability protein PilW. Members of this family are designated PilF and PilW. This outer membrane protein is required both for pilus stability and for pilus function such as adherence to human cells. Members of this family contain copies of the TPR (tetratricopeptide repeat) domain.	|
ABO_RS01815	1.0249	2.03482	Q0VSP4	Adenine phosphoribosyltransferase (EC 2.7.4.7)	COG0351	METABOLISM	Coenzyme transport and metabolism	Hydroxymethylpyrimidine/phosphomethylpyrimidine kinase	no EC number assigned	cd01169	4-amino-5-hydroxymethyl-2-methyl-pyrimidine phosphate kinase (HMPP-kinase) catalyzes two consecutive phosphorylation steps in the thiamine phosphate biosynthesis pathway, leading to the synthesis of vitamin B1. The first step is the phosphorylation of the hydroxyl group of HMP to form 4-amino-5-hydroxymethyl-2-methyl-pyrimidine phosphate (HMP-P) and then the phophorylation of HMP-P to form 4-amin…	pfam08543	Phosphomethylpyrimidine kinase. This enzyme EC:2.7.4.7 is part of the Thiamine pyrophosphate (TPP) synthesis pathway, TPP is an essential cofactor for many enzymes.	no NCBIPfam annotation	no NCBIPfam annotation	PRK06427	bifunctional hydroxy-methylpyrimidine kinase/ hydroxy-phosphomethylpyrimidine kinase; Reviewed	no EC number assigned	no SMART annotation	no SMART annotation	TIGR00097	hydroxymethylpyrimidine kinase/phosphomethylpyrimidine kinase. This model represents a bifunctional enzyme, phosphomethylpyrimidine kinase (EC 2.7.4.7)/Hydroxymethylpyrimidine kinase (EC 2.7.1.49), the ThiD/J protein of thiamine biosynthesis. The protein is commonly observed within operons containing other thiamine biosynthesis genes. Numerous examples are fusion proteins with other thiamine-bios…	|
ABO_RS00090	1.0216	2.03017	Q0VT14	Secretion protein HlyD family	COG1566	CELLULAR PROCESSES AND SIGNALING	Defense mechanisms	Multidrug resistance efflux pump EmrA	no EC number assigned	cd06850	The biotinyl-domain or biotin carboxyl carrier protein (BCCP) domain is present in all biotin-dependent enzymes, such as acetyl-CoA carboxylase, pyruvate carboxylase, propionyl-CoA carboxylase, methylcrotonyl-CoA carboxylase, geranyl-CoA carboxylase, oxaloacetate decarboxylase, methylmalonyl-CoA decarboxylase, transcarboxylase and urea amidolyase. This domain functions in transferring CO2 from on…	pfam00529	HlyD membrane-fusion protein of T1SS. HlyD is a component of the prototypical alpha-haemolysin (HlyA) bacterial type I secretion system, along with the other components HlyB and TolC. HlyD and HlyB are inner-membrane proteins and specific components of the transport apparatus of alpha-haemolysin. HlyD is anchored in the cytoplasmic membrane by a single transmembrane domain and has a large peripla…	no NCBIPfam annotation	no NCBIPfam annotation	PRK10559	p-hydroxybenzoic acid efflux pump subunit AaeA.	no EC number assigned	no SMART annotation	no SMART annotation	TIGR00998	efflux pump membrane protein (multidrug resistance protein A). [Transport and binding proteins, Other]	|
ABO_RS10845	1.02129	2.02974	Q0VMN9	Hydrolase, alpha/beta fold family, putative (EC 3.1.1.-)	COG2267	METABOLISM	Lipid transport and metabolism	Lysophospholipase, alpha-beta hydrolase superfamily	3.1.1.5	no CDD annotation	no CDD annotation	pfam12146	Serine aminopeptidase, S33. This domain is found in bacteria and eukaryotes and is approximately 110 amino acids in length. It is found in association with pfam00561. The majority of the members in this family carry the exopeptidase active-site residues of Ser-122, Asp-239 and His-269 as in UniProtKB:Q7ZWC2.	no NCBIPfam annotation	no NCBIPfam annotation	no Protein Clusters annotation	no Protein Clusters annotation	no Protein Clusters annotation	smart00500	Splicing Factor Motif, present in Prp18 and Pr04.	TIGR01738	pimelyl-[acyl-carrier protein] methyl ester esterase. This CoA-binding enzyme is required for the production of pimeloyl-coenzyme A, the substrate of the BioF protein early in the biosynthesis of biotin. Its exact function is unknown, but is proposed in ref 2. This enzyme belongs to the alpha/beta hydrolase fold family (pfam00561). Members of this family are restricted to the Proteobacteria. [Bio…	|
ABO_RS06915	1.01651	2.02302	UPI0003168E57	MBL fold metallo-hydrolase	COG0491	POORLY CHARACTERIZED	General function prediction only	Glyoxylase or a related metal-dependent hydrolase, beta-lactamase superfamily II	3.1.2.6	cd16278	uncharacterized subgroup of the MBL-fold_metallo-hydrolase superfamily; MBL-fold metallo hydrolase domain. Members of the MBL-fold metallohydrolase superfamily are mainly hydrolytic enzymes which carry out a variety of biological functions. The class B metal beta-lactamases (MBLs) for which this fold was named perform only a small fraction of the activities included in this superfamily.Activities…	pfam00753	Metallo-beta-lactamase superfamily.	NF033185	putative subclass B3 metallo-beta-lactamase. This is one of two families of putative metallo-beta-lactamases of subclass B3 that are restricted to the genus Acinetobacter, and undescribed as of January 2017.	PRK10241	hydroxyacylglutathione hydrolase; Provisional	3.1.2.6	smart00849	Metallo-beta-lactamase superfamily. Apart from the beta-lactamases a number of other proteins contain this domain. These proteins include thiolesterases, members of the glyoxalase II family, that catalyse the hydrolysis of S-D-lactoyl-glutathione to form glutathione and D-lactic acid and a competence protein that is essential for natural transformation in Neisseria gonorrhoeae and could be a tran…	TIGR03413	hydroxyacylglutathione hydrolase. Members of this protein family are hydroxyacylglutathione hydrolase, a detoxification enzyme known as glyoxalase II. It follows lactoylglutathione lyase, or glyoxalase I, and acts to remove the toxic metabolite methylglyoxal and related compounds. This protein belongs to the broader metallo-beta-lactamase family (pfam00753). [Cellular processes, Detoxification]	|
ABO_RS10070	1.00503	2.00699	Q0VN42	Endolytic peptidoglycan transglycosylase RlpA (EC 4.2.2.-)	COG0797	CELLULAR PROCESSES AND SIGNALING	Cell wall/membrane/envelope biogenesis	Peptidoglycan lytic transglycosylase RlpA, contains C-terminal SPOR domain	no EC number assigned	no CDD annotation	no CDD annotation	pfam03330	Lytic transglycolase. Rare lipoprotein A (RlpA) contains a conserved region that has the double-psi beta-barrel (DPBB) fold. The function of RlpA is not well understood, but it has been shown to act as a prc mutant suppressor in Escherichia coli. The DPBB fold is often an enzymatic domain. The members of this family are quite diverse, and if catalytic this family may contain several different fun…	no NCBIPfam annotation	no NCBIPfam annotation	PRK10672	endolytic peptidoglycan transglycosylase RlpA.	no EC number assigned	no SMART annotation	no SMART annotation	TIGR00413	rare lipoprotein A. This is a family of prokaryotic proteins with unknown function. Lipoprotein annotation based on the presence of consensus lipoprotein signal sequence. Included in this family is the E. coli putative lipoprotein rlpA. [Cell envelope, Other]	|
Down-Regulated																							|
ABO_RS05875	-5.02335	32.5221	UPI000318F8E9	Uncharacterized protein;DUF1656 domain-containing protein;hypothetical protein	no COG annotation	no COG annotation	no COG annotation	no COG annotation	no COG annotation	no CDD annotation	no CDD annotation	pfam07869	Protein of unknown function (DUF1656). This family contains bacterial proteins, many of which are hypothetical. Some proteins in this family are putative membrane proteins.	no NCBIPfam annotation	no NCBIPfam annotation	no Protein Clusters annotation	no Protein Clusters annotation	no Protein Clusters annotation	no SMART annotation	no SMART annotation	no TIGRFAM annotation	no TIGRFAM annotation	|
ABO_RS02430	-3.56016	11.7955	UPI00031985B5	Uncharacterized protein;GspH/FimT family pseudopilin;prepilin-type cleavage/methylation domain-containing protein;hypothetical protein	COG4970	CELLULAR PROCESSES AND SIGNALING	Cell motility	Type IV pilus assembly protein FimT	no EC number assigned	no CDD annotation	no CDD annotation	pfam12019	Type II transport protein GspH. GspH is involved in bacterial type II export systems. Like all pilins, GspH has an N-terminus alpha helix. This helix is followed by nine beta strands forming two beta sheets, one of five antiparallel strands and one of four antiparallel strands. GspH is a minor pseudopilin; it is expressed much less than other pseudopilins in the type II secretion pilus (major pil…	no NCBIPfam annotation	no NCBIPfam annotation	PRK10574	putative major pilin subunit; Provisional	no EC number assigned	no SMART annotation	no SMART annotation	TIGR01708	type II secretion system protein H. This model represents GspH, protein H of the main terminal branch of the general secretion pathway, also called type II secretion. It transports folded proteins across the bacterial outer membrane and is widely distributed in Gram-negative pathogens. [Protein fate, Protein and peptide secretion and trafficking, Cellular processes, Pathogenesis]	|
ABO_RS10320	-3.3321	10.0708	Q0VMZ4	Thioredoxin family protein, putative	COG0526	CELLULAR PROCESSES AND SIGNALING	Posttranslational modification, protein turnover, chaperones	Thiol-disulfide isomerase or thioredoxin	5.3.4.1	cd02966	TlpA-like family; composed of TlpA, ResA, DsbE and similar proteins. TlpA, ResA and DsbE are bacterial protein disulfide reductases with important roles in cytochrome maturation. They are membrane-anchored proteins with a soluble TRX domain containing a CXXC motif located in the periplasm. The TRX domains of this family contain an insert, approximately 25 residues in length, which correspond to a…	pfam13905	Thioredoxin-like. Thioredoxins are small enzymes that participate in redox reactions, via the reversible oxidation of an active centre disulfide bond.	no NCBIPfam annotation	no NCBIPfam annotation	PRK03147	thiol-disulfide oxidoreductase ResA.	no EC number assigned	no SMART annotation	no SMART annotation	TIGR00385	periplasmic protein thiol:disulfide oxidoreductases, DsbE subfamily. Involved in the biogenesis of c-type cytochromes as well as in disulfide bond formation in some periplasmic proteins. [Protein fate, Protein folding and stabilization]	|
ABO_RS13665	-3.24276	9.46605	Q0VL26	Uncharacterized protein	COG4681	POORLY CHARACTERIZED	Function unknown	Uncharacterized conserved protein YaeQ, suppresses RfaH defect	no EC number assigned	no CDD annotation	no CDD annotation	pfam07152	YaeQ protein. This family consists of several hypothetical bacterial proteins of around 180 residues in length which are often known as YaeQ. YaeQ is homologous to RfaH, a specialized transcription elongation protein. YaeQ is known to compensate for loss of RfaH function.	no NCBIPfam annotation	no NCBIPfam annotation	no Protein Clusters annotation	no Protein Clusters annotation	no Protein Clusters annotation	no SMART annotation	no SMART annotation	no TIGRFAM annotation	no TIGRFAM annotation	|
ABO_RS08845	-3.23046	9.38564	UPI0002E62807	Peptidase;PepSY domain-containing protein;peptidase	COG3212	CELLULAR PROCESSES AND SIGNALING	Posttranslational modification, protein turnover, chaperones	PepSY domain containing protein, regulator of zincin peptidase activity	no EC number assigned	no CDD annotation	no CDD annotation	pfam03413	Peptidase propeptide and YPEB domain. This region is likely to have an protease inhibitory function (personal obs:C Yeats). This model is likely to miss some members of this family as the separation from signal to noise is not clear. The name is derived from Peptidase & Bacillus subtilis YPEB.	no NCBIPfam annotation	no NCBIPfam annotation	no Protein Clusters annotation	no Protein Clusters annotation	no Protein Clusters annotation	no SMART annotation	no SMART annotation	no TIGRFAM annotation	no TIGRFAM annotation	|
ABO_RS04380	-2.95321	7.74471	Q0VRA1	Uncharacterized protein	no COG annotation	no COG annotation	no COG annotation	no COG annotation	no COG annotation	no CDD annotation	no CDD annotation	pfam11185	Protein of unknown function (DUF2971). This bacterial family of proteins has no known function.	no NCBIPfam annotation	no NCBIPfam annotation	no Protein Clusters annotation	no Protein Clusters annotation	no Protein Clusters annotation	no SMART annotation	no SMART annotation	no TIGRFAM annotation	no TIGRFAM annotation	|
ABO_RS09875	-2.73895	6.67583	Q0VN82	Short-chain dehydrogenase/reductase family (EC 1.3.99.2)	COG4221	METABOLISM	Energy production and conversion	NADP-dependent 3-hydroxy acid dehydrogenase YdfG	1.1.1.-	cd05332	11beta-hydroxysteroid dehydrogenase type 1 (11beta-HSD1)-like, classical (c) SDRs. Human 11beta_HSD1 catalyzes the NADP(H)-dependent interconversion of cortisone and cortisol. This subgroup also includes human dehydrogenase/reductase SDR family member 7C (DHRS7C) and DHRS7B. These proteins have the GxxxGxG nucleotide binding motif and S-Y-K catalytic triad characteristic of the SDRs, but have an …	pfam00106	short chain dehydrogenase. This family contains a wide variety of dehydrogenases.	NF033173	dihydroanticapsin 7-dehydrogenase. Members of this family are dihydroanticapsin 7-dehydrogenase (EC 1.1.1.385), one of seven key molecular markers for biosynthesis of the non-cognate amino acid anticapsin, a building block for the dipeptide antibiotic natural product bacilysin.	PRK07109	short chain dehydrogenase; Provisional	no EC number assigned	smart00822	This enzymatic domain is part of bacterial polyketide synthases. It catalyses the first step in the reductive modification of the beta-carbonyl centres in the growing polyketide chain. It uses NADPH to reduce the keto group to a hydroxy group.	TIGR01963	3-hydroxybutyrate dehydrogenase. This model represents a subfamily of the short chain dehydrogenases. Characterized members so far as 3-hydroxybutyrate dehydrogenases and are found in species that accumulate ester polmers called polyhydroxyalkanoic acids (PHAs) under certain conditions. Several members of the family are from species not known to accumulate PHAs, including Oceanobacillus iheyensis…	|
ABO_RS11095	-2.50292	5.66832	Q0VMJ1	DUF4212 domain-containing protein	COG4327	POORLY CHARACTERIZED	Function unknown	Uncharacterized membrane protein, DUF4212 domain	no EC number assigned	no CDD annotation	no CDD annotation	pfam13937	Domain of unknown function (DUF4212). This family includes several putative integral membrane proteins.	no NCBIPfam annotation	no NCBIPfam annotation	no Protein Clusters annotation	no Protein Clusters annotation	no Protein Clusters annotation	no SMART annotation	no SMART annotation	TIGR03647	putative solute:sodium symporter small subunit. Members of this family are highly hydrophobic bacterial proteins of about 90 amino acids in length. Members usually are found immediately upstream (sometimes fused to) a member of the solute:sodium symporter family, and therefore are a putative sodium:solute symporter small subunit. Members tend to be found in aquatic species, especially those from …	|
ABO_RS02420	-2.38264	5.21489	Q0VSD3	Pilin biogenesis related protein	COG3419	CELLULAR PROCESSES AND SIGNALING	Cell motility	Type IV pilus assembly protein, tip-associated adhesin PilY1	no EC number assigned	cd01456	VWA ywmD type:Von Willebrand factor type A (vWA) domain was originally found in the blood coagulation protein von Willebrand factor (vWF). Typically, the vWA domain is made up of approximately 200 amino acid residues folded into a classic a/b para-rossmann type of fold. The vWA domain, since its discovery, has drawn great interest because of its widespread occurrence and its involvement in a wide…	pfam05567	Neisseria PilC beta-propeller domain. This family consists of several PilC protein sequences from Neisseria gonorrhoeae and N. meningitidis. PilC is a phase-variable protein associated with pilus-mediated adherence of pathogenic Neisseria to target cells. This domain has been shown to adopt a beta-propeller structure.	NF033071	starch-binding outer membrane lipoprotein SusD. SusD (Starch Uptake System D) is an outer membrane lipoprotein that binds starch and participates in a TonB-dependent nutrient uptake complex. Related proteins from similar TonB-dependent complexes that import other, usually multimeric nutrient substrates include RagB and NanU.	no Protein Clusters annotation	no Protein Clusters annotation	no Protein Clusters annotation	smart00564	beta-propeller repeat. Beta-propeller repeat occurring in enzymes with pyrrolo-quinoline quinone (PQQ) as cofactor, in Ire1p-like Ser/Thr kinases, and in prokaryotic dehydrogenases.	no TIGRFAM annotation	no TIGRFAM annotation	|
ABO_RS09750	-2.36285	5.14385	UPI0002FCEC18	ABC transporter permease;hypothetical protein	no COG annotation	no COG annotation	no COG annotation	no COG annotation	no COG annotation	no CDD annotation	no CDD annotation	no Pfam annotation	no Pfam annotation	no NCBIPfam annotation	no NCBIPfam annotation	no Protein Clusters annotation	no Protein Clusters annotation	no Protein Clusters annotation	no SMART annotation	no SMART annotation	no TIGRFAM annotation	no TIGRFAM annotation	|
ABO_RS14125	-2.35496	5.1158	UPI0002E44707	DUF3570 domain-containing protein	no COG annotation	no COG annotation	no COG annotation	no COG annotation	no COG annotation	no CDD annotation	no CDD annotation	pfam12094	Protein of unknown function (DUF3570). This family of proteins is functionally uncharacterized. This protein is found in bacteria. Proteins in this family are typically between 396 to 444 amino acids in length.	no NCBIPfam annotation	no NCBIPfam annotation	no Protein Clusters annotation	no Protein Clusters annotation	no Protein Clusters annotation	smart00869	Autotransporter beta-domain. Secretion of protein products occurs by a number of different pathways in bacteria. One of these pathways known as the type IV pathway was first described for the IgA1 protease. The protein component that mediates secretion through the outer membrane is contained within the secreted protein itself, hence the proteins secreted in this way are called autotransporters. T…	no TIGRFAM annotation	no TIGRFAM annotation	|
ABO_RS04970	-2.34423	5.07791	Q0VQY9	Uncharacterized protein	COG3687	POORLY CHARACTERIZED	General function prediction only	Predicted metal-dependent hydrolase	1.14.12.7	no CDD annotation	no CDD annotation	pfam10118	Predicted metal-dependent hydrolase. Members of this family of proteins comprise various bacterial transition metal-dependent hydrolases.	no NCBIPfam annotation	no NCBIPfam annotation	no Protein Clusters annotation	no Protein Clusters annotation	no Protein Clusters annotation	no SMART annotation	no SMART annotation	no TIGRFAM annotation	no TIGRFAM annotation	|
ABO_RS08835	-2.32973	5.02712	Q0VNU1	DNA-binding response regulator	COG0745	CELLULAR PROCESSES AND SIGNALING	Signal transduction mechanisms	DNA-binding response regulator, OmpR family, contains REC and winged-helix (wHTH) domain	3.1.1.61	cd19934	phosphoacceptor receiver (REC) domain of EcPhoP-like OmpR family response regulators. Escherichia coli PhoP (EcPhoP) is part of the PhoQ/PhoP two-component system (TCS) that regulates virulence genes and plays an essential role in the response of the bacteria to the environment of their mammalian hosts, sensing several stimuli such as extracellular magnesium limitation, low pH, the presence of ca…	pfam00072	Response regulator receiver domain. This domain receives the signal from the sensor partner in bacterial two-component systems. It is usually found N-terminal to a DNA binding effector domain.	no NCBIPfam annotation	no NCBIPfam annotation	PRK10643	two-component system response regulator PmrA.	no EC number assigned	smart00862	Transcriptional regulatory protein, C terminal. This domain is almost always found associated with the response regulator receiver domain. It may play a role in DNA binding.	TIGR01387	heavy metal response regulator. Members of this family contain a response regulator receiver domain (pfam00072) and an associated transcriptional regulatory region (pfam00486). This group is separated phylogenetically from related proteins with similar architecture and contains a number of proteins associated with heavy metal resistance efflux systems for copper, silver, cadmium, and/or zinc. Mos…	|
ABO_RS05040	-2.25654	4.77845	Q0VQX6	tRNA U34 carboxymethyltransferase (EC 2.5.1.-)	COG2227	METABOLISM	Coenzyme transport and metabolism	2-polyprenyl-3-methyl-5-hydroxy-6-metoxy-1,4-benzoquinol methylase	no EC number assigned	cd02440	S-adenosylmethionine-dependent methyltransferases (SAM or AdoMet-MTase), class I; AdoMet-MTases are enzymes that use S-adenosyl-L-methionine (SAM or AdoMet) as a substrate for methyltransfer, creating the product S-adenosyl-L-homocysteine (AdoHcy). There are at least five structurally distinct families of AdoMet-MTases, class I being the largest and most diverse. Within this class enzymes can be …	pfam08003	Protein of unknown function (DUF1698). This family contains many hypothetical proteins. It also includes two putative methyltransferase proteins.	no NCBIPfam annotation	no NCBIPfam annotation	PRK15068	tRNA 5-methoxyuridine(34)/uridine 5-oxyacetic acid(34) synthase CmoB.	2.5.1.-	no SMART annotation	no SMART annotation	TIGR00452	tRNA (mo5U34)-methyltransferase. This model describes CmoB, the enzyme tRNA (mo5U34)-methyltransferase involved in tRNA wobble base modification. [Unknown function, Enzymes of unknown specificity]	|
ABO_RS03820	-2.20279	4.60369	UPI00002E7CAC	4HBT domain-containing protein;Uncharacterized protein;Thioesterase;PaaI family thioesterase;thioesterase;hypothetical protein	COG2050	METABOLISM	Secondary metabolites biosynthesis, transport and catabolism	Acyl-CoA thioesterase PaaI, contains HGG motif	3.1.2.-	cd03443	PaaI_thioesterase is a tetrameric acyl-CoA thioesterase with a hot dog fold and one of several proteins responsible for phenylacetic acid (PA) degradation in bacteria. Although orthologs of PaaI exist in archaea and eukaryotes, their function has not been determined. Sequence similarity between PaaI, E. coli medium chain acyl-CoA thioesterase II, and human thioesterase III suggests they all belon…	pfam03061	Thioesterase superfamily. This family contains a wide variety of enzymes, principally thioesterases. This family includes 4HBT (EC 3.1.2.23) which catalyzes the final step in the biosynthesis of 4-hydroxybenzoate from 4-chlorobenzoate in the soil dwelling microbe Pseudomonas CBS-3. This family includes various cytosolic long-chain acyl-CoA thioester hydrolases. Long-chain acyl-CoA hydrolases hydr…	no NCBIPfam annotation	no NCBIPfam annotation	PRK00095	DNA mismatch repair endonuclease MutL.	no EC number assigned	no SMART annotation	no SMART annotation	TIGR00369	uncharacterized domain 1. Most proteins containing this domain consist almost entirely of a single copy of this domain. A protein from C. elegans consists of two tandem copies of the domain. The domain is also found as the N-terminal region of an apparent initiation factor eIF-2B alpha subunit of Aquifex aeolicus. The function of the domain is unknown.	|
ABO_RS02400	-2.19142	4.56753	Q0VSD7	Pilus biogenesis protein	COG4970	CELLULAR PROCESSES AND SIGNALING	Cell motility	Type IV pilus assembly protein FimT	no EC number assigned	no CDD annotation	no CDD annotation	pfam12019	Type II transport protein GspH. GspH is involved in bacterial type II export systems. Like all pilins, GspH has an N-terminus alpha helix. This helix is followed by nine beta strands forming two beta sheets, one of five antiparallel strands and one of four antiparallel strands. GspH is a minor pseudopilin; it is expressed much less than other pseudopilins in the type II secretion pilus (major pil…	no NCBIPfam annotation	no NCBIPfam annotation	PRK10574	putative major pilin subunit; Provisional	no EC number assigned	no SMART annotation	no SMART annotation	TIGR01708	type II secretion system protein H. This model represents GspH, protein H of the main terminal branch of the general secretion pathway, also called type II secretion. It transports folded proteins across the bacterial outer membrane and is widely distributed in Gram-negative pathogens. [Protein fate, Protein and peptide secretion and trafficking, Cellular processes, Pathogenesis]	|
ABO_RS02425	-2.17868	4.52741	UPI0005A1964E	type IV pilin protein;secretion protein	COG4968	CELLULAR PROCESSES AND SIGNALING	Cell motility	Type IV pilus assembly protein PilE	no EC number assigned	no CDD annotation	no CDD annotation	pfam16732	Type IV minor pilin ComP, DNA uptake sequence receptor. ComP-DUS is the DNA-uptake sequence receptor of pathogenic Proteobacteria. ComP is a type IV minor pilin -site on the minor type IV pilin, C one of three minor (low abundance) pilins in pathogenic Proteobacteria Neisseria species (with PilV and PilX). These modulate Tfp-mediated properties without affecting Tfp biogenesis. ComP plays a promi…	no NCBIPfam annotation	no NCBIPfam annotation	PRK10574	putative major pilin subunit; Provisional	no EC number assigned	no SMART annotation	no SMART annotation	TIGR01710	type II secretion system protein G. This model represents GspG, protein G of the main terminal branch of the general secretion pathway, also called type II secretion. It transports folded proteins across the bacterial outer membrane and is widely distributed in Gram-negative pathogens. [Protein fate, Protein and peptide secretion and trafficking, Cellular processes, Pathogenesis]	|
ABO_RS10865	-2.10879	4.31328	Q0VMN6	HIT family protein	COG0537	METABOLISM	Nucleotide transport and metabolism	Purine nucleoside phosphoramidase/Ap4A hydrolase, histidine triade (HIT) family	3.6.1.29	cd01276	Protein Kinase C Interacting protein related (PKCI): PKCI and related proteins belong to the ubiquitous HIT family of hydrolases that act on alpha-phosphates of ribonucleotides. The members of this subgroup have a conserved HxHxHxx motif (x is a hydrophobic residue) that is a signature for this family. No enzymatic activity has been reported however, for PKCI and its related members.	pfam01230	HIT domain.	no NCBIPfam annotation	no NCBIPfam annotation	PRK10687	purine nucleoside phosphoramidase; Provisional	3.9.1.-	no SMART annotation	no SMART annotation	no TIGRFAM annotation	no TIGRFAM annotation	|
ABO_RS12875	-2.06381	4.1809	Q0VLI0	Histidine kinase (EC 2.7.13.3)	COG4191	CELLULAR PROCESSES AND SIGNALING	Signal transduction mechanisms	Signal transduction histidine kinase regulating C4-dicarboxylate transport system	2.7.13.3	cd16943	Histidine kinase-like ATPase domain of two-component sensor histidine kinases similar to Escherichia coli K-12 AtoS. This family includes the histidine kinase-like ATPase (HATPase) domains of various histidine kinases (HKs) of two-component signal transduction systems (TCSs) such as Escherichia coli AtoS, an HK of the AtoS-AtoC TCS. Proteins having this HATPase domain also contain a histidine kin…	pfam02518	Histidine kinase-, DNA gyrase B-, and HSP90-like ATPase. This family represents the structurally related ATPase domains of histidine kinase, DNA gyrase B and HSP90.	NF033092	cell wall metabolism sensor histidine kinase WalK. This model describes WalK as found in Staphylococcus aureus (sp|Q2G2U4.1|WALK_STAA8). A shorter version, as found in Streptococcus pneumoniae, called WalK(Spn) or VicK, is not included. WalK is part of a two-component system and works with partner protein WalR.	PRK11360	two-component system sensor histidine kinase AtoS.	2.7.13.3	smart00387	Histidine kinase-like ATPases. Histidine kinase-, DNA gyrase B-, phytochrome-like ATPases.	TIGR02966	phosphate regulon sensor kinase PhoR. Members of this protein family are the regulatory histidine kinase PhoR associated with the phosphate ABC transporter in most Proteobacteria. Related proteins from Gram-positive organisms are not included in this model. The phoR gene usually is adjacent to the response regulator phoB gene (TIGR02154). [Signal transduction, Two-component systems]	|
ABO_RS08840	-2.05894	4.16679	UPI0009D6CA56	PepSY domain-containing protein;peptidase	COG3212	CELLULAR PROCESSES AND SIGNALING	Posttranslational modification, protein turnover, chaperones	PepSY domain containing protein, regulator of zincin peptidase activity	no EC number assigned	no CDD annotation	no CDD annotation	pfam03413	Peptidase propeptide and YPEB domain. This region is likely to have an protease inhibitory function (personal obs:C Yeats). This model is likely to miss some members of this family as the separation from signal to noise is not clear. The name is derived from Peptidase & Bacillus subtilis YPEB.	no NCBIPfam annotation	no NCBIPfam annotation	no Protein Clusters annotation	no Protein Clusters annotation	no Protein Clusters annotation	no SMART annotation	no SMART annotation	no TIGRFAM annotation	no TIGRFAM annotation	|
ABO_RS11470	-2.03931	4.11049	Q0VMB6	Type 4 fimbrial biogenesis protein PilP	COG3168	CELLULAR PROCESSES AND SIGNALING	Cell motility	Type IV pilus assembly protein PilP	no EC number assigned	no CDD annotation	no CDD annotation	pfam04351	Pilus assembly protein, PilP. The PilP family are periplasmic proteins involved in the biogenesis of type IV pili.	NF033216	YgdI/YgdR family lipoprotein. Members of this family are exclusively lipoproteins of small size, including YgdI and YgdR from E. coli K-12.	no Protein Clusters annotation	no Protein Clusters annotation	no Protein Clusters annotation	no SMART annotation	no SMART annotation	no TIGRFAM annotation	no TIGRFAM annotation	|
ABO_RS00235	-1.98121	3.94825	Q0VTG8	Protein containing a von Willebrand factor type A domain	COG2304	POORLY CHARACTERIZED	General function prediction only	Secreted protein containing bacterial Ig-like domain and vWFA domain	2.4.2.30	cd01461	vWA_interalpha trypsin inhibitor (ITI): ITI is a glycoprotein composed of three polypeptides- two heavy chains and one light chain (bikunin). Bikunin confers the protease-inhibitor function while the heavy chains are involved in rendering stability to the extracellular matrix by binding to hyaluronic acid. The heavy chains carry the VWA domain with a conserved MIDAS motif. Although the exact role…	pfam08487	Vault protein inter-alpha-trypsin domain. Inter-alpha-trypsin inhibitors (ITIs) consist of one light chain and a variable set of heavy chains. ITIs play a role in extracellular matrix (ECM) stabilisation and tumor metastasis as well as in plasma protease inhibition. The vault protein inter-alpha-trypsin (VIT) domain described here is found to the N-terminus of a von Willebrand factor type A domai…	no NCBIPfam annotation	no NCBIPfam annotation	no Protein Clusters annotation	no Protein Clusters annotation	no Protein Clusters annotation	smart00327	von Willebrand factor (vWF) type A domain. VWA domains in extracellular eukaryotic proteins mediate adhesion via metal ion-dependent adhesion sites (MIDAS). Intracellular VWA domains and homologues in prokaryotes have recently been identified. The proposed VWA domains in integrin beta subunits have recently been substantiated using sequence-based methods.	TIGR03788	marine proteobacterial sortase target protein. Members of this protein family are restricted to the Proteobacteria. Each contains a C-terminal sortase-recognition motif, transmembrane domain, and basic residues cluster at the the C-terminus, and is encoded adjacent to a sortase gene. This protein is frequently the only sortase target in its genome, which is as unusual its occurrence in Gram-negat…	|
ABO_RS11485	-1.95949	3.88923	Q0VMB3	Type IV fimbrial biogenesis protein PilM	COG4972	CELLULAR PROCESSES AND SIGNALING	Cell motility	Type IV pilus assembly protein, ATPase PilM	no EC number assigned	cd10227	Plasmid segregation protein ParM and similar proteins. ParM is a plasmid-encoded bacterial homolog of actin, which polymerizes into filaments similar to F-actin, and plays a vital role in plasmid segregation. ParM filaments segregate plasmids paired at midcell into the individual daughter cells. This subfamily also contains Thermoplasma acidophilum Ta0583, an active ATPase at physiological temper…	pfam11104	Type IV pilus assembly protein PilM;. The type IV pilus assembly protein PilM is required for competency and pilus biogenesis. It binds to PilN and ATP.	no NCBIPfam annotation	no NCBIPfam annotation	PRK15080	ethanolamine utilization protein EutJ; Provisional	no EC number assigned	no SMART annotation	no SMART annotation	TIGR01175	type IV pilus assembly protein PilM. This protein is required for the assembly of the type IV fimbria in Pseudomonas aeruginosa responsible for twitching motility, and for a similar pilus-like structure in Synechocystis. It is also found in species such as Deinococcus described as having natural transformation (for which a type IV pilus-like structure is proposed) but not fimbria.	|
ABO_RS05665	-1.92403	3.79482	UPI0003E7E148	Uncharacterized protein;Metal-dependent hydrolase;metal-dependent hydrolase;hypothetical protein	COG3687	POORLY CHARACTERIZED	General function prediction only	Predicted metal-dependent hydrolase	1.14.12.7	no CDD annotation	no CDD annotation	pfam10118	Predicted metal-dependent hydrolase. Members of this family of proteins comprise various bacterial transition metal-dependent hydrolases.	no NCBIPfam annotation	no NCBIPfam annotation	no Protein Clusters annotation	no Protein Clusters annotation	no Protein Clusters annotation	no SMART annotation	no SMART annotation	no TIGRFAM annotation	no TIGRFAM annotation	|
ABO_RS09860	-1.90931	3.75629	UPI0011D150E6	exo-alpha-sialidase	COG4692	METABOLISM	Carbohydrate transport and metabolism	Predicted neuraminidase (sialidase)	3.2.1.-	cd15482	Non-viral sialidases. Sialidases or neuraminidases function to bind and hydrolyze terminal sialic acid residues from various glycoconjugates, they play vital roles in pathogenesis, bacterial nutrition and cellular interactions. They have a six-bladed, beta-propeller fold with the non-viral sialidases containing 2-5 Asp-box motifs (most commonly Ser/Thr-X-Asp-[X]-Gly-X-Thr- Trp/Phe). This CD inclu…	pfam13088	BNR repeat-like domain. This family of proteins contains BNR-like repeats suggesting these proteins may act as sialidases.	no NCBIPfam annotation	no NCBIPfam annotation	no Protein Clusters annotation	no Protein Clusters annotation	no Protein Clusters annotation	no SMART annotation	no SMART annotation	no TIGRFAM annotation	no TIGRFAM annotation	|
ABO_RS00610	-1.85478	3.61696	Q0VTH3	Alkane 1-monooxygenase 2 (EC 1.14.15.3) (Alkane hydroxylase) (AHs) (Terminal alkane hydroxylase)	no COG annotation	no COG annotation	no COG annotation	no COG annotation	no COG annotation	cd03512	Alkane hydroxylase is a bacterial, integral-membrane di-iron enzyme that shares a requirement for iron and oxygen for activity similar to that of the non-heme integral-membrane acyl coenzyme A (CoA) desaturases and acyl lipid desaturases. The alk genes in Pseudomonas oleovorans encode conversion of alkanes to acyl CoA. The alkane omega-hydroxylase (AlkB) system is responsible for the initial oxid…	pfam00487	Fatty acid desaturase.	no NCBIPfam annotation	no NCBIPfam annotation	no Protein Clusters annotation	no Protein Clusters annotation	no Protein Clusters annotation	no SMART annotation	no SMART annotation	TIGR00792	sugar (Glycoside-Pentoside-Hexuronide) transporter. The Glycoside-Pentoside-Hexuronide (GPH):Cation Symporter Family (TC 2.A.2) GPH:cation symporters catalyze uptake of sugars in symport with a monovalent cation (H+ or Na+). Members of this family includes transporters for melibiose, lactose, raffinose, glucuronides, pentosides and isoprimeverose. Mutants of two groups of these symporters (the me…	|
ABO_RS11480	-1.84031	3.58087	Q0VMB4	Type IV pili biogenesis protein PilN	COG3166	CELLULAR PROCESSES AND SIGNALING	Cell motility	Type IV pilus assembly protein PilN	no EC number assigned	no CDD annotation	no CDD annotation	pfam05137	Fimbrial assembly protein (PilN).	no NCBIPfam annotation	no NCBIPfam annotation	no Protein Clusters annotation	no Protein Clusters annotation	no Protein Clusters annotation	no SMART annotation	no SMART annotation	TIGR03319	ribonuclease Y. Members of this family are RNase Y, an endoribonuclease. The member from Bacillus subtilis, YmdA, has been shown to be involved in turnover of yitJ riboswitch. [Transcription, Degradation of RNA]	|
ABO_RS11060	-1.82118	3.53369	Q0VMJ7	Uncharacterized protein	COG1629	METABOLISM	Inorganic ion transport and metabolism	Outer membrane receptor protein, Fe transport	no EC number assigned	no CDD annotation	no CDD annotation	pfam02530	Porin subfamily. This family consists of porins from the alpha subdivision of Proteobacteria the members of this family are related to pfam00267. The porins form large aqueous channels in the cell membrane allowing the selective entry of hydrophilic compounds this so called 'molecular sieve' is found in the cell walls of gram negative bacteria.	no NCBIPfam annotation	no NCBIPfam annotation	no Protein Clusters annotation	no Protein Clusters annotation	no Protein Clusters annotation	no SMART annotation	no SMART annotation	no TIGRFAM annotation	no TIGRFAM annotation	|
ABO_RS03180	-1.78662	3.45006	UPI0000DB30DD	Uncharacterized protein;hypothetical protein	no COG annotation	no COG annotation	no COG annotation	no COG annotation	no COG annotation	no CDD annotation	no CDD annotation	no Pfam annotation	no Pfam annotation	no NCBIPfam annotation	no NCBIPfam annotation	no Protein Clusters annotation	no Protein Clusters annotation	no Protein Clusters annotation	no SMART annotation	no SMART annotation	TIGR02865	stage II sporulation protein E. Stage II sporulation protein E (SpoIIE) is a multiple membrane spanning protein with two separable functions. It plays a role in the switch to polar cell division during sporulation. By means of it protein phosphatase activity, located in the C-terminal region, it activates sigma-F. All proteins that score above the trusted cutoff to this model are found in endospo…	|
ABO_RS04745	-1.73225	3.32244	Q0VR31	Glycosyl transferase, putative	COG0438	CELLULAR PROCESSES AND SIGNALING	Cell wall/membrane/envelope biogenesis	Glycosyltransferase involved in cell wall bisynthesis	no EC number assigned	cd03807	Shigella dysenteriae WbnK and similar proteins. This family is most closely related to the GT4 family of glycosyltransferases. WbnK in Shigella dysenteriae has been shown to be involved in the type 7 O-antigen biosynthesis.	pfam13692	Glycosyl transferases group 1.	no NCBIPfam annotation	no NCBIPfam annotation	PRK15427	colanic acid biosynthesis glycosyltransferase WcaL; Provisional	no EC number assigned	no SMART annotation	no SMART annotation	TIGR03088	sugar transferase, PEP-CTERM/EpsH1 system associated. Members of this family include a match to the pfam00534 Glycosyl transferases group 1 domain. Nearly all are found in species that encode the PEP-CTERM/exosortase system predicted to act in protein sorting in a number of Gram-negative bacteria. In particular, these transferases are found proximal to a particular variant of exosortase, EpsH1, w…	|
ABO_RS14275	-1.73134	3.32036	UPI0009D6CA4C	DUF1272 domain-containing protein	COG3813	POORLY CHARACTERIZED	Function unknown	Uncharacterized conserved protein, DUF1272 domain	no EC number assigned	no CDD annotation	no CDD annotation	pfam06906	Protein of unknown function (DUF1272). This family consists of several hypothetical bacterial proteins of around 80 residues in length. This family contains a number of conserved cysteine residues and its function is unknown.	no NCBIPfam annotation	no NCBIPfam annotation	no Protein Clusters annotation	no Protein Clusters annotation	no Protein Clusters annotation	no SMART annotation	no SMART annotation	no TIGRFAM annotation	no TIGRFAM annotation	|
ABO_RS08725	-1.71523	3.28349	Q0VNW4	PAPS sulfotransferase (Phosphoadenosine phosphosulfate reductase)	COG0175	METABOLISM	Amino acid transport and metabolism	3'-phosphoadenosine 5'-phosphosulfate sulfotransferase (PAPS reductase)/FAD synthetase or related enzyme	1.8.4.8	cd01713	This domain is found in phosphoadenosine phosphosulphate (PAPS) reductase enzymes or PAPS sulphotransferase. PAPS reductase is part of the adenine nucleotide alpha hydrolases superfamily also including N type ATP PPases and ATP sulphurylases. A highly modified version of the P loop, the fingerprint peptide of mononucleotide-binding proteins, is present in the active site of the protein, which app…	pfam01507	Phosphoadenosine phosphosulfate reductase family. This domain is found in phosphoadenosine phosphosulfate (PAPS) reductase enzymes or PAPS sulfotransferase. PAPS reductase is part of the adenine nucleotide alpha hydrolases superfamily also including N type ATP PPases and ATP sulphurylases. The enzyme uses thioredoxin as an electron donor for the reduction of PAPS to phospho-adenosine-phosphate (P…	no NCBIPfam annotation	no NCBIPfam annotation	PRK02090	phosphoadenylyl-sulfate reductase.	1.8.4.8	no SMART annotation	no SMART annotation	TIGR00434	phosophoadenylyl-sulfate reductase (thioredoxin). This enzyme, involved in the assimilation of inorganic sulfate, is designated cysH in Bacteria and MET16 in Saccharomyces cerevisiae. Synonyms include phosphoadenosine phosphosulfate reductase, PAPS reductase, and PAPS reductase, thioredoxin-dependent. In a reaction requiring reduced thioredoxin and NADPH, it converts 3(prime)-phosphoadenylylsulfa…	|
ABO_RS02435	-1.70964	3.27079	UPI000323D045	Oxidoreductase;FAD-binding oxidoreductase;oxidoreductase	COG0665	METABOLISM	Amino acid transport and metabolism	Glycine/D-amino acid oxidase (deaminating)	no EC number assigned	cd05247	UDP-glucose 4 epimerase, subgroup 1, extended (e) SDRs. UDP-glucose 4 epimerase (aka UDP-galactose-4-epimerase), is a homodimeric extended SDR. It catalyzes the NAD-dependent conversion of UDP-galactose to UDP-glucose, the final step in Leloir galactose synthesis. This subgroup has the characteristic active site tetrad and NAD-binding motif of the extended SDRs. Extended SDRs are distinct from cl…	pfam01266	FAD dependent oxidoreductase. This family includes various FAD dependent oxidoreductases: Glycerol-3-phosphate dehydrogenase EC:1.1.99.5, Sarcosine oxidase beta subunit EC:1.5.3.1, D-alanine oxidase EC:1.4.99.1, D-aspartate oxidase EC:1.4.3.1.	NF033460	type 2 glycerol-3-phosphate oxidase. This FAD-dependent enzyme (EC 1.1.3.21), glycerol-3-phosphate oxidase, also called L-alpha-glycerophosphate oxidase, converts sn-glycerol 3-phosphate plus oxygen to glycerone phosphate plus hydrogen peroxide, which contributes to virulence. This form, called type 2, is shorter than type 1 and is found exclusively in Mycoplasmas and other members of the Mollicu…	PRK01747	bifunctional tRNA (5-methylaminomethyl-2-thiouridine)(34)-methyltransferase MnmD/FAD-dependent 5-carboxymethylaminomethyl-2-thiouridine(34) oxidoreductase MnmC.	no EC number assigned	no SMART annotation	no SMART annotation	TIGR02352	glycine oxidase ThiO. This family consists of the homotetrameric, FAD-dependent glycine oxidase ThiO, from species such as Bacillus subtilis that use glycine in thiamine biosynthesis. In general, members of this family will not be found in species such as E. coli that instead use tyrosine and the ThiH protein. [Biosynthesis of cofactors, prosthetic groups, and carriers, Thiamine]	|
ABO_RS09700	-1.70485	3.25994	Q0VNB6	Uncharacterized protein	COG0730	METABOLISM	Inorganic ion transport and metabolism	Sulfite exporter TauE/SafE/YfcA and related permeases, UPF0721 family	no EC number assigned	no CDD annotation	no CDD annotation	pfam03699	Uncharacterized protein family (UPF0182). This family contains uncharacterized integral membrane proteins.	no NCBIPfam annotation	no NCBIPfam annotation	no Protein Clusters annotation	no Protein Clusters annotation	no Protein Clusters annotation	no SMART annotation	no SMART annotation	no TIGRFAM annotation	no TIGRFAM annotation	|
ABO_RS13835	-1.69829	3.24516	Q0VKZ3	Alkane 1-monooxygenase 1 (EC 1.14.15.3) (Alkane hydroxylase) (AHs) (Terminal alkane hydroxylase)	no COG annotation	no COG annotation	no COG annotation	no COG annotation	no COG annotation	cd03512	Alkane hydroxylase is a bacterial, integral-membrane di-iron enzyme that shares a requirement for iron and oxygen for activity similar to that of the non-heme integral-membrane acyl coenzyme A (CoA) desaturases and acyl lipid desaturases. The alk genes in Pseudomonas oleovorans encode conversion of alkanes to acyl CoA. The alkane omega-hydroxylase (AlkB) system is responsible for the initial oxid…	pfam00487	Fatty acid desaturase.	no NCBIPfam annotation	no NCBIPfam annotation	no Protein Clusters annotation	no Protein Clusters annotation	no Protein Clusters annotation	no SMART annotation	no SMART annotation	no TIGRFAM annotation	no TIGRFAM annotation	|
ABO_RS09115	-1.68138	3.20734	UPI000555E610	YcgN family cysteine cluster protein;hypothetical protein	COG2983	POORLY CHARACTERIZED	General function prediction only	Uncharacterized cysteine cluster protein YcgN, CxxCxxCC family	no EC number assigned	no CDD annotation	no CDD annotation	pfam03692	Putative zinc- or iron-chelating domain. This family of proteins contains 8 conserved cysteines. It has in the past been annotated as being one of the complex of proteins of the flagellar Fli complex. However this was due to a mis-annotation of the original Salmonella LT2 Genbank entry of 'fliB'. With all its conserved cysteines it is possibly a domain that chelates iron or zinc ions.	no NCBIPfam annotation	no NCBIPfam annotation	PRK05170	YcgN family cysteine cluster protein.	no EC number assigned	no SMART annotation	no SMART annotation	no TIGRFAM annotation	no TIGRFAM annotation	|
ABO_RS08585	-1.63704	3.11028	Q0VNZ3	Uncharacterized protein	no COG annotation	no COG annotation	no COG annotation	no COG annotation	no COG annotation	no CDD annotation	no CDD annotation	no Pfam annotation	no Pfam annotation	no NCBIPfam annotation	no NCBIPfam annotation	no Protein Clusters annotation	no Protein Clusters annotation	no Protein Clusters annotation	no SMART annotation	no SMART annotation	no TIGRFAM annotation	no TIGRFAM annotation	|
ABO_RS05955	-1.63099	3.09726	Q0VQE8	Outer membrane protein OmpH, putative	COG2825	CELLULAR PROCESSES AND SIGNALING	Cell wall/membrane/envelope biogenesis	Periplasmic chaperone for outer membrane proteins, Skp family	no EC number assigned	no CDD annotation	no CDD annotation	pfam03938	Outer membrane protein (OmpH-like). This family includes outer membrane proteins such as OmpH among others. Skp (OmpH) has been characterized as a molecular chaperone that interacts with unfolded proteins as they emerge in the periplasm from the Sec translocation machinery.	no NCBIPfam annotation	no NCBIPfam annotation	PRK10780	molecular chaperone Skp.	no EC number assigned	smart00935	Outer membrane protein (OmpH-like). This family includes outer membrane proteins such as OmpH among others. Skp (OmpH) has been characterized as a molecular chaperone that interacts with unfolded proteins as they emerge in the periplasm from the Sec translocation machinery.	TIGR02169	chromosome segregation protein SMC, primarily archaeal type. SMC (structural maintenance of chromosomes) proteins bind DNA and act in organizing and segregating chromosomes for partition. SMC proteins are found in bacteria, archaea, and eukaryotes. It is found in a single copy and is homodimeric in prokaryotes, but six paralogs (excluded from this family) are found in eukarotes, where SMC protein…	|
ABO_RS01120	-1.61753	3.06849	UPI0002E0144D	Type II secretion protein F;type II secretion system F family protein;type II secretion protein F	COG4965	CELLULAR PROCESSES AND SIGNALING	Intracellular trafficking, secretion, and vesicular transport	Flp pilus assembly protein TadB	no EC number assigned	no CDD annotation	no CDD annotation	pfam00482	Type II secretion system (T2SS), protein F. The original family covered both the regions found by the current model. The splitting of the family has allowed the related FlaJ_arch (archaeal FlaJ family) to be merged with it. Proteins with this domain in form a platform for the machiney of the Type II secretion system, as well as the Type 4 pili and the archaeal flagella. This domain seems to show …	no NCBIPfam annotation	no NCBIPfam annotation	no Protein Clusters annotation	no Protein Clusters annotation	no Protein Clusters annotation	no SMART annotation	no SMART annotation	no TIGRFAM annotation	no TIGRFAM annotation	|
ABO_RS02415	-1.6162	3.06567	UPI0002F4A775	Uncharacterized protein;hypothetical protein	no COG annotation	no COG annotation	no COG annotation	no COG annotation	no COG annotation	no CDD annotation	no CDD annotation	pfam07490	Translocated intimin receptor (Tir) N-terminus. Intimin and its translocated intimin receptor (Tir) are bacterial proteins that mediate adhesion between mammalian cells and attaching and effacing (A/E) pathogens. A unique and essential feature of A/E bacterial pathogens is the formation of actin-rich pedestals beneath the intimately adherent bacteria and localized destruction of the intestinal br…	no NCBIPfam annotation	no NCBIPfam annotation	no Protein Clusters annotation	no Protein Clusters annotation	no Protein Clusters annotation	no SMART annotation	no SMART annotation	no TIGRFAM annotation	no TIGRFAM annotation	|
ABO_RS13695	-1.61022	3.05299	Q0VL20	Arsenic resistance transcriptional regulator	COG0640	INFORMATION STORAGE AND PROCESSING	Transcription	DNA-binding transcriptional regulator, ArsR family	4.2.3.1	cd00090	Arsenical Resistance Operon Repressor and similar prokaryotic, metal regulated homodimeric repressors. ARSR subfamily of helix-turn-helix bacterial transcription regulatory proteins (winged helix topology). Includes several proteins that appear to dissociate from DNA in the presence of metal ions.	pfam01022	Bacterial regulatory protein, arsR family. Members of this family contains a DNA binding 'helix-turn-helix' motif. This family includes other proteins which are not included in the Prosite definition.	no NCBIPfam annotation	no NCBIPfam annotation	PRK10141	DNA-binding transcriptional repressor ArsR; Provisional	no EC number assigned	smart00418	helix_turn_helix, Arsenical Resistance Operon Repressor.	no TIGRFAM annotation	no TIGRFAM annotation	|
ABO_RS11555	-1.60269	3.0371	Q0VMA0	Sec-independent protein translocase protein TatA	COG1826	CELLULAR PROCESSES AND SIGNALING	Intracellular trafficking, secretion, and vesicular transport	Twin-arginine protein secretion pathway components TatA and TatB	no EC number assigned	no CDD annotation	no CDD annotation	pfam02416	mttA/Hcf106 family. Members of this protein family are involved in a sec independent translocation mechanism. This pathway has been called the DeltapH pathway in chloroplasts. Members of this family in E.coli are involved in export of redox proteins with a "twin arginine" leader motif.	no NCBIPfam annotation	no NCBIPfam annotation	PRK02958	Sec-independent protein translocase subunit TatA.	no EC number assigned	no SMART annotation	no SMART annotation	TIGR01411	twin arginine-targeting protein translocase, TatA/E family. This model distinguishes TatA/E from the related TatB, but does not distinguish TatA from TatE. The Tat (twin-arginine translocation) system is a Sec-independent exporter for folded proteins, often with a redox cofactor already bound, across the bacterial inner membrane. Functionally equivalent systems are found in the chloroplast and so…	|
ABO_RS01020	-1.58988	3.01023	Q5CA08	FAD-dependent oxidoreductase family protein (EC 1.18.1.-) (Ferredoxin reductase)	COG0446	METABOLISM	Lipid transport and metabolism	NADPH-dependent 2,4-dienoyl-CoA reductase, sulfur reductase, or a related oxidoreductase	no EC number assigned	cd01620	Alanine dehydrogenase and related dehydrogenases. Alanine dehydrogenase/Transhydrogenase, such as the hexameric L-alanine dehydrogenase of Phormidium lapideum, contain 2 Rossmann fold-like domains linked by an alpha helical region. Related proteins include Saccharopine Dehydrogenase (SDH), bifunctional lysine ketoglutarate reductase /saccharopine dehydrogenase enzyme, N(5)-(carboxyethyl)ornithine…	pfam07992	Pyridine nucleotide-disulphide oxidoreductase. This family includes both class I and class II oxidoreductases and also NADH oxidases and peroxidases. This domain is actually a small NADH binding domain within a larger FAD binding domain.	NF033460	type 2 glycerol-3-phosphate oxidase. This FAD-dependent enzyme (EC 1.1.3.21), glycerol-3-phosphate oxidase, also called L-alpha-glycerophosphate oxidase, converts sn-glycerol 3-phosphate plus oxygen to glycerone phosphate plus hydrogen peroxide, which contributes to virulence. This form, called type 2, is shorter than type 1 and is found exclusively in Mycoplasmas and other members of the Mollicu…	PRK09754	phenylpropionate dioxygenase ferredoxin reductase subunit; Provisional	1.14.12.19	smart00829	Enoylreductase. Enoylreductase in Polyketide synthases.	TIGR02374	nitrite reductase [NAD(P)H], large subunit. [Central intermediary metabolism, Nitrogen metabolism]	|
ABO_RS10485	-1.56601	2.96085	Q0VMW1	Oxidoreductase, FMN-binding (EC 1.-.-.-)	COG1902	METABOLISM	Energy production and conversion	2,4-dienoyl-CoA reductase or related NADH-dependent reductase, Old Yellow Enzyme (OYE) family	no EC number assigned	cd04747	Old yellow enzyme (OYE)-related FMN binding domain, group 5. Each monomer of OYE contains FMN as a non-covalently bound cofactor, uses NADPH as a reducing agent with oxygens, quinones, and alpha,beta-unsaturated aldehydes and ketones, and can act as electron acceptors in the catalytic reaction. Other members of OYE family include trimethylamine dehydrogenase, 2,4-dienoyl-CoA reductase, enoate red…	pfam00724	NADH:flavin oxidoreductase / NADH oxidase family.	no NCBIPfam annotation	no NCBIPfam annotation	PRK10605	N-ethylmaleimide reductase; Provisional	1.3.1.-	smart00922	Mandelate racemase / muconate lactonizing enzyme, C-terminal domain. Mandelate racemase (MR) and muconate lactonizing enzyme (MLE) are two bacterial enzymes involved in aromatic acid catabolism. They catalyze mechanistically distinct reactions yet they are related at the level of their primary, quaternary (homooctamer) and tertiary structures.. This entry represents the C-terminal region of these…	TIGR03997	mycofactocin system FadH/OYE family oxidoreductase 2. The yeast protein called old yellow enzyme and FadH from Escherichia coli (2,4-dienoyl CoA reductase) are enzymes with 4Fe-4S, FMN, and FAD prosthetic groups, and interact with NADPH as well as substrate. Members of this related protein family occur in the vicinity of the putative mycofactocin biosynthesis operon in a number of Actinobacteria …	|
ABO_RS02405	-1.55585	2.94007	Q0VSD6	Uncharacterized protein	COG4967	CELLULAR PROCESSES AND SIGNALING	Cell motility	Type IV pilus assembly protein PilV	no EC number assigned	no CDD annotation	no CDD annotation	pfam07963	Prokaryotic N-terminal methylation motif. This short motif directs methylation of the conserved phenylalanine residue. It is most often found at the N-terminus of pilins and other proteins involved in secretion, see pfam00114, pfam05946, pfam02501 and pfam07596.	no NCBIPfam annotation	no NCBIPfam annotation	no Protein Clusters annotation	no Protein Clusters annotation	no Protein Clusters annotation	no SMART annotation	no SMART annotation	TIGR02523	type IV pilus modification protein PilV. Pilus systems categorized as type IV pilins differ greatly from one another, with some showing greater similarty to type II or type III secretion systems than to each other. Members of this protein family represent the PilV protein of type IV pilus systems as found in Pseudomonas aeruginosa PAO1, Pseudomonas syringae DC3000, Neisseria meningitidis MC58, Xy…	|
ABO_RS09230	-1.54323	2.91447	Q0VNL0	Uncharacterized protein	no COG annotation	no COG annotation	no COG annotation	no COG annotation	no COG annotation	no CDD annotation	no CDD annotation	pfam14110	Domain of unknown function (DUF4282). This family of proteins is functionally uncharacterized. This family of proteins is found in bacteria and eukaryotes. Proteins in this family are typically between 93 and 155 amino acids in length. There is a single completely conserved residue E that may be functionally important.	no NCBIPfam annotation	no NCBIPfam annotation	PRK06558	V-type ATP synthase subunit K; Validated	7.1.2.2	no SMART annotation	no SMART annotation	no TIGRFAM annotation	no TIGRFAM annotation	|
ABO_RS00270	-1.53502	2.89793	Q0VTG1	Acetyltransferase, CysE/LacA/LpxA/NodL family	COG0110	POORLY CHARACTERIZED	General function prediction only	Acetyltransferase, isoleucine patch superfamily	no EC number assigned	cd04647	Maltose O-acyltransferase (MAT)-like: This family is composed of maltose O-acetyltransferase, galactoside O-acetyltransferase (GAT), xenobiotic acyltransferase (XAT) and similar proteins. MAT and GAT catalyze the CoA-dependent acetylation of the 6-hydroxyl group of their respective sugar substrates. MAT acetylates maltose and glucose exclusively while GAT specifically acetylates galactopyranoside…	pfam14602	Hexapeptide repeat of succinyl-transferase.	no NCBIPfam annotation	no NCBIPfam annotation	PRK10092	maltose O-acetyltransferase; Provisional	2.3.1.79	no SMART annotation	no SMART annotation	TIGR03570	sugar O-acyltransferase, sialic acid O-acetyltransferase NeuD family. This family of proteins includes the characterized NeuD sialic acid O-acetyltransferase enzymes from E. coli and Streptococcus agalactiae (group B strep). These two are quite closely related to one another, so extension of this annotation to other members of the family in unsupported without additional independent evidence. The…	|
ABO_RS03175	-1.51848	2.86489	Q0VRY5	Pilin protein family, putative	COG4969	CELLULAR PROCESSES AND SIGNALING	Cell motility	Type IV pilus assembly protein, major pilin PilA	no EC number assigned	no CDD annotation	no CDD annotation	pfam00114	Pilin (bacterial filament). Proteins with only the short N-terminal methylation site are not separated from the noise. The Prosite pattern detects those better.	no NCBIPfam annotation	no NCBIPfam annotation	PRK10574	putative major pilin subunit; Provisional	no EC number assigned	no SMART annotation	no SMART annotation	TIGR01710	type II secretion system protein G. This model represents GspG, protein G of the main terminal branch of the general secretion pathway, also called type II secretion. It transports folded proteins across the bacterial outer membrane and is widely distributed in Gram-negative pathogens. [Protein fate, Protein and peptide secretion and trafficking, Cellular processes, Pathogenesis]	|
ABO_RS07530	-1.51521	2.8584	Q0VPJ7	ATPase, AAA protein family, putative	COG0714	POORLY CHARACTERIZED	General function prediction only	MoxR-like ATPase	3.6.3.-	cd17706	MCM helicase family. MCM helicases are a family of helicases that play an important role in replication and homologous recombination repair. The heterohexameric ring-shaped Mcm2-7 complex is part of the replicative helicase that unwinds parental double-stranded DNA at a replication fork to provide single-stranded DNA templates for the replicative polymerases. Mcm8 and Mcm9, form a complex require…	pfam07726	ATPase family associated with various cellular activities (AAA). This Pfam entry includes some of the AAA proteins not detected by the pfam00004 model.	no NCBIPfam annotation	no NCBIPfam annotation	PRK13342	recombination factor protein RarA; Reviewed	no EC number assigned	smart00382	ATPases associated with a variety of cellular activities. AAA - ATPases associated with a variety of cellular activities. This profile/alignment only detects a fraction of this vast family. The poorly conserved N-terminal helix is missing from the alignment.	TIGR02031	magnesium chelatase ATPase subunit D. This model represents one of two ATPase subunits of the trimeric magnesium chelatase responsible for insertion of magnesium ion into protoporphyrin IX. This is an essential step in the biosynthesis of both chlorophyll and bacteriochlorophyll. This subunit is found in green plants, photosynthetic algae, cyanobacteria and other photosynthetic bacteria. Unlike s…	|
ABO_RS14130	-1.51338	2.85477	UPI00130516AA	DUF3570 domain-containing protein	no COG annotation	no COG annotation	no COG annotation	no COG annotation	no COG annotation	no CDD annotation	no CDD annotation	pfam12094	Protein of unknown function (DUF3570). This family of proteins is functionally uncharacterized. This protein is found in bacteria. Proteins in this family are typically between 396 to 444 amino acids in length.	no NCBIPfam annotation	no NCBIPfam annotation	no Protein Clusters annotation	no Protein Clusters annotation	no Protein Clusters annotation	no SMART annotation	no SMART annotation	no TIGRFAM annotation	no TIGRFAM annotation	|
ABO_RS08580	-1.50989	2.84789	Q0VNZ4	Uncharacterized protein	no COG annotation	no COG annotation	no COG annotation	no COG annotation	no COG annotation	no CDD annotation	no CDD annotation	pfam11127	Protein of unknown function (DUF2892). This family is conserved in bacteria. The function is not known.	no NCBIPfam annotation	no NCBIPfam annotation	no Protein Clusters annotation	no Protein Clusters annotation	no Protein Clusters annotation	no SMART annotation	no SMART annotation	no TIGRFAM annotation	no TIGRFAM annotation	|
ABO_RS07690	-1.4978	2.82411	Q0VPG7	Hydrolase (EC 3.1.-.-)	COG0596	METABOLISM	Coenzyme transport and metabolism	2-succinyl-6-hydroxy-2,4-cyclohexadiene-1-carboxylate synthase MenH and related esterases, alpha/beta hydrolase fold	no EC number assigned	cd12809	Uncharacterized enzymes similar to novel bacterial esterase that cleaves esters on halogenated cyclic compounds. This family contains uncharacterized proteins similar to a novel bacterial esterase (Alcaligenes esterase 713) with the alpha/beta hydrolase fold but does not contain the GXSXXG pentapeptide around the active site serine residue as commonly seen in other enzymes of this class. Esterase…	pfam00561	alpha/beta hydrolase fold. This catalytic domain is found in a very wide range of enzymes.	no NCBIPfam annotation	no NCBIPfam annotation	PRK14875	acetoin dehydrogenase E2 subunit dihydrolipoyllysine-residue acetyltransferase; Provisional	no EC number assigned	no SMART annotation	no SMART annotation	TIGR02427	3-oxoadipate enol-lactonase. Members of this family are 3-oxoadipate enol-lactonase. Note that the substrate is known as 3-oxoadipate enol-lactone, 2-oxo-2,3-dihydrofuran-5-acetate, 4,5-Dihydro-5-oxofuran-2-acetate, and 5-oxo-4,5-dihydrofuran-2-acetate. The enzyme the catalyzes the fourth step in the protocatechuate degradation to beta-ketoadipate and then to succinyl-CoA and acetyl-CoA. 4-hydrox…	|
ABO_RS02410	-1.49675	2.82207	UPI0003154941	Uncharacterized protein;N-terminal cleavage protein;PilW family protein	COG4966	CELLULAR PROCESSES AND SIGNALING	Cell motility	Type IV pilus assembly protein PilW	no EC number assigned	no CDD annotation	no CDD annotation	pfam16074	Type IV Pilus-assembly protein W. PilW is a family of putative type IV pilus-assembly proteins. PilW is one of the component proteins of the pilus biogenesis process whereby pilus fibers are assembled in the periplasm, emerge onto the cell surface and are there stabilized, to allow bacterial attachment to host cells. PilW is an outer-membrane protein necessary for both the functionality of fibers…	no NCBIPfam annotation	no NCBIPfam annotation	PRK10506	prepilin peptidase-dependent protein.	no EC number assigned	no SMART annotation	no SMART annotation	TIGR02532	prepilin-type N-terminal cleavage/methylation domain. This model describes many but not all examples of the N-terminal region of bacterial proteins that resemble type IV pilins at their N-terminus, with a cleavage site G^FxxxE followed by a hydrophobic stretch. The new N-terminal residue, usually Phe, is methylated. Separate domains of the prepilin peptidase appear responsible for cleavage and me…	|
ABO_RS05575	-1.49013	2.80914	Q0VQM1	Serine endopeptidase (EC 3.4.21.-)	COG5640	CELLULAR PROCESSES AND SIGNALING	Posttranslational modification, protein turnover, chaperones	Secreted trypsin-like serine protease	no EC number assigned	cd00190	Trypsin-like serine protease; Many of these are synthesized as inactive precursor zymogens that are cleaved during limited proteolysis to generate their active forms. Alignment contains also inactive enzymes that have substitutions of the catalytic triad residues.	pfam00089	Trypsin.	no NCBIPfam annotation	no NCBIPfam annotation	no Protein Clusters annotation	no Protein Clusters annotation	no Protein Clusters annotation	smart00020	Trypsin-like serine protease. Many of these are synthesised as inactive precursor zymogens that are cleaved during limited proteolysis to generate their active forms. A few, however, are active as single chain molecules, and others are inactive due to substitutions of the catalytic triad residues.	no TIGRFAM annotation	no TIGRFAM annotation	|
ABO_RS13320	-1.48206	2.79347	UPI0002FFB9CC	hypothetical protein	no COG annotation	no COG annotation	no COG annotation	no COG annotation	no COG annotation	no CDD annotation	no CDD annotation	no Pfam annotation	no Pfam annotation	no NCBIPfam annotation	no NCBIPfam annotation	no Protein Clusters annotation	no Protein Clusters annotation	no Protein Clusters annotation	no SMART annotation	no SMART annotation	TIGR04388	putative large structural protein. Members of this family are restricted so far to the lineage Leptospira, where they may be the longest protein encoded by the genome. Two or three paralogs are often found. The seed alignment for this model includes sequences with significant length variability, and stops adjacent to an intein feature most full-length members of this family share. Oddly, members …	|
ABO_RS03195	-1.47026	2.77072	Q0VRY1	Uncharacterized protein	no COG annotation	no COG annotation	no COG annotation	no COG annotation	no COG annotation	no CDD annotation	no CDD annotation	pfam07793	Protein of unknown function (DUF1631). The members of this family are sequences derived from a group of hypothetical proteins expressed by certain bacterial species. The region concerned is approximately 440 amino acid residues in length.	no NCBIPfam annotation	no NCBIPfam annotation	no Protein Clusters annotation	no Protein Clusters annotation	no Protein Clusters annotation	no SMART annotation	no SMART annotation	no TIGRFAM annotation	no TIGRFAM annotation	|
ABO_RS07955	-1.46358	2.75792	Q0VPB7	Transcriptional regulator, AraC family	COG2207	INFORMATION STORAGE AND PROCESSING	Transcription	AraC-type DNA-binding domain and AraC-containing proteins	2.3.3.13	no CDD annotation	no CDD annotation	pfam12625	Arabinose-binding domain of AraC transcription regulator, N-term. AraC is a bacterial transcriptional regulatory protein with a DNA-binding domain at the C-terminus, HTH_AraC, pfam00165, and this dimerization domain which harbours the arabinose-binding pocket at the N-terminus. AraC positively and negatively regulates expression of the proteins required for the uptake and catabolism of the sugar …	no NCBIPfam annotation	no NCBIPfam annotation	PRK09685	DNA-binding transcriptional activator FeaR; Provisional	no EC number assigned	smart00342	helix_turn_helix, arabinose operon control protein.	TIGR04094	YSIRK-targeted surface antigen transcriptional regulator. Bacteria whose genomes encode only one protein with the YSIRK variant form of signal peptide (TIGR01168) were examined for conserved genes near that one tagged protein. This protein is found adjacent to at various classes of repetitive or low-complexity YSIRK proteins (whether unique in genome or not), in a range of species (Enterococcus f…	|
ABO_RS04085	-1.46119	2.75336	UPI000030FCDD	CoA pyrophosphatase	COG0494	CELLULAR PROCESSES AND SIGNALING	Defense mechanisms	8-oxo-dGTP pyrophosphatase MutT and related house-cleaning NTP pyrophosphohydrolases, NUDIX family	3.6.1.-	cd03426	Coenzyme A pyrophosphatase (CoAse), a member of the Nudix hydrolase superfamily, functions to catalyze the elimination of oxidized inactive CoA, which can inhibit CoA-utilizing enzymes. The need of CoAses mainly arises under conditions of oxidative stress. CoAse has a conserved Nudix fold and requires a single divalent cation for catalysis. In addition to a signature Nudix motif G[X5]E[X7]REUXEEX…	pfam00293	NUDIX domain.	no NCBIPfam annotation	no NCBIPfam annotation	PRK10707	putative NUDIX hydrolase; Provisional	no EC number assigned	no SMART annotation	no SMART annotation	no TIGRFAM annotation	no TIGRFAM annotation	|
ABO_RS10860	-1.46059	2.7522	UPI0002D6CA1C	GNAT family acetyltransferase;GCN5 family N-acetyltransferase;GNAT family N-acetyltransferase	COG1670	INFORMATION STORAGE AND PROCESSING	Translation, ribosomal structure and biogenesis	Protein N-acetyltransferase, RimJ/RimL family	2.3.1.128	no CDD annotation	no CDD annotation	no Pfam annotation	no Pfam annotation	no NCBIPfam annotation	no NCBIPfam annotation	no Protein Clusters annotation	no Protein Clusters annotation	no Protein Clusters annotation	no SMART annotation	no SMART annotation	no TIGRFAM annotation	no TIGRFAM annotation	|
ABO_RS03005	-1.4494	2.73095	Q0VS19	Stringent starvation protein A	COG0625	CELLULAR PROCESSES AND SIGNALING	Posttranslational modification, protein turnover, chaperones	Glutathione S-transferase	2.5.1.18	cd03186	C-terminal, alpha helical domain of Stringent starvation protein A. Glutathione S-transferase (GST) C-terminal domain family, Stringent starvation protein A (SspA) subfamily; SspA is a RNA polymerase (RNAP)-associated protein required for the lytic development of phage P1 and for stationary phase-induced acid tolerance of E. coli. It is implicated in survival during nutrient starvation. SspA adop…	pfam02798	Glutathione S-transferase, N-terminal domain. Function: conjugation of reduced glutathione to a variety of targets. Also included in the alignment, but not GSTs: S-crystallins from squid (similarity to GST previously noted); eukaryotic elongation factors 1-gamma (not known to have GST activity and similarity not previously recognized); HSP26 family of stress-related proteins including auxin-regul…	no NCBIPfam annotation	no NCBIPfam annotation	PRK09481	stringent starvation protein A; Provisional	no EC number assigned	no SMART annotation	no SMART annotation	TIGR01262	maleylacetoacetate isomerase. Maleylacetoacetate isomerase is an enzyme of tyrosine and phenylalanine catabolism. It requires glutathione and belongs by homology to the zeta family of glutathione S-transferases. The enzyme (EC 5.2.1.2) is described as active also on maleylpyruvate, and the example from a Ralstonia sp. catabolic plasmid is described as a maleylpyruvate isomerase involved in gentis…	|
ABO_RS08135	-1.43405	2.70205	UPI0002D69821	Uncharacterized protein;hypothetical protein	no COG annotation	no COG annotation	no COG annotation	no COG annotation	no COG annotation	no CDD annotation	no CDD annotation	no Pfam annotation	no Pfam annotation	no NCBIPfam annotation	no NCBIPfam annotation	no Protein Clusters annotation	no Protein Clusters annotation	no Protein Clusters annotation	no SMART annotation	no SMART annotation	no TIGRFAM annotation	no TIGRFAM annotation	|
ABO_RS09245	-1.42515	2.68543	Q0VNK7	Cobalamin synthesis protein/P47K family protein	COG0523	POORLY CHARACTERIZED	General function prediction only	Zinc metallochaperone YeiR/ZagA and related GTPases, G3E family	no EC number assigned	cd03112	cobalamin synthesis protein CobW. The function of this protein family is unknown. The amino acid sequence of YjiA protein in E. coli contains several conserved motifs that characterizes it as a P-loop GTPase. YijA gene is among the genes significantly induced in response to DNA-damage caused by mitomycin. YijA gene is a homologue of the CobW gene which encodes the cobalamin synthesis protein/P47K.	pfam02492	CobW/HypB/UreG, nucleotide-binding domain. This domain is found in HypB, a hydrogenase expression / formation protein, and UreG a urease accessory protein. Both these proteins contain a P-loop nucleotide binding motif. HypB has GTPase activity and is a guanine nucleotide binding protein. It is not known whether UreG binds GTP or some other nucleotide. Both enzymes are involved in nickel binding. …	no NCBIPfam annotation	no NCBIPfam annotation	PRK11537	putative GTP-binding protein YjiA; Provisional	no EC number assigned	smart00833	Cobalamin synthesis protein cobW C-terminal domain. CobW proteins are generally found proximal to the trimeric cobaltochelatase subunit CobN, which is essential for vitamin B12 (cobalamin) biosynthesis. They contain a P-loop nucleotide-binding loop in the N-terminal domain and a histidine-rich region in the C-terminal portion suggesting a role in metal binding, possibly as an intermediary between…	TIGR02475	cobalamin biosynthesis protein CobW. The family of proteins identified by this model is generally found proximal to the trimeric cobaltochelatase subunit CobN which is essential for vitamin B12 (cobalamin) biosynthesis. The protein contains an P-loop nucleotide-binding loop in the N-terminal domain and a histidine-rich region in the C-terminal portion suggesting a role in metal binding, possibly …	|
ABO_RS10285	-1.40396	2.64626	UPI0002E86BC9	InaA protein;Uncharacterized protein;hypothetical protein	no COG annotation	no COG annotation	no COG annotation	no COG annotation	no COG annotation	no CDD annotation	no CDD annotation	pfam06293	Lipopolysaccharide kinase (Kdo/WaaP) family. These lipopolysaccharide kinases are related to protein kinases pfam00069. This family includes waaP (rfaP) gene product is required for the addition of phosphate to O-4 of the first heptose residue of the lipopolysaccharide (LPS) inner core region. It has previously been shown that WaaP is necessary for resistance to hydrophobic and polycationic antim…	no NCBIPfam annotation	no NCBIPfam annotation	PRK09902	lipopolysaccharide kinase InaA.	no EC number assigned	no SMART annotation	no SMART annotation	no TIGRFAM annotation	no TIGRFAM annotation	|
ABO_RS09825	-1.39848	2.63624	Q0VN92	Uncharacterized protein	COG1704	CELLULAR PROCESSES AND SIGNALING	Cell wall/membrane/envelope biogenesis	Magnetosome formation protein MamQ, lipoprotein antigen LemA family	no EC number assigned	no CDD annotation	no CDD annotation	pfam04011	LemA family. The members of this family are related to the LemA protein. LemA contains an amino terminal predicted transmembrane helix. It has been predicted that the small amino terminus is extracellular. The exact molecular function of this protein is uncertain.	no NCBIPfam annotation	no NCBIPfam annotation	no Protein Clusters annotation	no Protein Clusters annotation	no Protein Clusters annotation	no SMART annotation	no SMART annotation	no TIGRFAM annotation	no TIGRFAM annotation	|
ABO_RS11130	-1.39765	2.63473	Q0VMI3	GGDEF domain protein	COG3706	CELLULAR PROCESSES AND SIGNALING	Signal transduction mechanisms	Two-component response regulator, PleD family, consists of two REC domains and a diguanylate cyclase (GGDEF) domain	4.6.1.1	cd01949	Diguanylate-cyclase (DGC) or GGDEF domain. Diguanylate-cyclase (DGC) or GGDEF domain: Originally named after a conserved residue pattern, and initially described as a domain of unknown function 1 (DUF1). This domain is widely present in bacteria, linked to a wide range of non-homologous domains in a variety of cell signaling proteins. The domain shows homology to the adenylyl cyclase catalytic do…	pfam00990	Diguanylate cyclase, GGDEF domain. This domain is found linked to a wide range of non-homologous domains in a variety of bacteria. It has been shown to be homologous to the adenylyl cyclase catalytic domain and has diguanylate cyclase activity. This observation correlates with the functional information available on two GGDEF-containing proteins, namely diguanylate cyclase and phosphodiesterase A…	no NCBIPfam annotation	no NCBIPfam annotation	PRK09581	response regulator PleD; Reviewed	no EC number assigned	smart00267	diguanylate cyclase. Diguanylate cyclase, present in a variety of bacteria.	TIGR00254	diguanylate cyclase (GGDEF) domain. The GGDEF domain is named for the motif GG[DE]EF shared by many proteins carrying the domain. There is evidence that the domain has diguanylate cyclase activity. Several proteins carrying this domain also carry domains with functions relating to environmental sensing. These include PleD, a response regulator protein involved in the swarmer-to-stalked cell trans…	|
ABO_RS13225	-1.39369	2.6275	UPI0013050EAB	integrase core domain-containing protein	COG2801	CELLULAR PROCESSES AND SIGNALING	Mobilome: prophages, transposons	Transposase InsO and inactivated derivatives	2.7.7.49	no CDD annotation	no CDD annotation	pfam13683	Integrase core domain.	no NCBIPfam annotation	no NCBIPfam annotation	PRK09409	IS2 transposase TnpB; Reviewed	no EC number assigned	no SMART annotation	no SMART annotation	no TIGRFAM annotation	no TIGRFAM annotation	|
ABO_RS13845	-1.39002	2.62082	Q0VKZ1	Aldehyde dehydrogenase	COG1012	METABOLISM	Lipid transport and metabolism	Acyl-CoA reductase or other NAD-dependent aldehyde dehydrogenase	no EC number assigned	cd07134	Pseudomonas putida Aldehyde dehydrogenase AlkH-like. Aldehyde dehydrogenase AlkH (locus name P12693, EC=1.2.1.3) of the alkBFGHJKL operon that allows Pseudomonas putida to metabolize alkanes and the aldehyde dehydrogenase AldX of Bacillus subtilis (locus P46329, EC=1.2.1.3), and similar sequences, are present in this CD.	pfam00171	Aldehyde dehydrogenase family. This family of dehydrogenases act on aldehyde substrates. Members use NADP as a cofactor. The family includes the following members: The prototypical members are the aldehyde dehydrogenases EC:1.2.1.3. Succinate-semialdehyde dehydrogenase EC:1.2.1.16. Lactaldehyde dehydrogenase EC:1.2.1.22. Benzaldehyde dehydrogenase EC:1.2.1.28. Methylmalonate-semialdehyde dehydrog…	no NCBIPfam annotation	no NCBIPfam annotation	PRK09407	succinic semialdehyde dehydrogenase; Reviewed	no EC number assigned	no SMART annotation	no SMART annotation	TIGR01780	succinate-semialdehyde dehydrogenase. Succinic semialdehyde dehydrogenase is one of three enzymes constituting 4-aminobutyrate (GABA) degradation in both prokaryotes and eukaryotes, catalyzing the (NAD(P)+)-dependent catabolism reaction of succinic semialdehyde to succinate for metabolism by the citric acid cycle. The EC number depends on the cofactor: 1.2.1.24 for NAD only, 1.2.1.79 for NADP onl…	|
ABO_RS09260	-1.37752	2.59822	Q0VNK4	Translational regulator CsrA (Carbon storage regulator)	COG1551	CELLULAR PROCESSES AND SIGNALING	Signal transduction mechanisms	sRNA-binding carbon storage regulator CsrA	no EC number assigned	no CDD annotation	no CDD annotation	pfam02599	Global regulator protein family. This is a family of global regulator proteins. This protein is a RNA-binding protein and a global regulator of carbohydrate metabolism genes facilitating mRNA decay. In E. coli CsrA binds the CsrB RNA molecule to form the Csr regulatory system which has a strong negative regulatory effect on glycogen biosynthesis, glyconeogenesis and glycogen catabolism and a posi…	no NCBIPfam annotation	no NCBIPfam annotation	PRK01712	carbon storage regulator CsrA.	no EC number assigned	no SMART annotation	no SMART annotation	TIGR00202	carbon storage regulator (csrA). Modulates the expression of genes in the glycogen biosynthesis and gluconeogenesis pathways by accelerating the 5'-to-3' degradation of these transcripts through selective RNA binding. The N-terminal end of the sequence (AA 11-45) contains the KH motif which is characteristic of a set of RNA-binding proteins. [Energy metabolism, Glycolysis/gluconeogenesis, Regulat…	|
ABO_RS06275	-1.35554	2.55893	Q0VQ87	DNA-binding protein HU	COG0776	INFORMATION STORAGE AND PROCESSING	Replication, recombination and repair	Bacterial nucleoid DNA-binding protein IHF-alpha	3.6.1.40	cd13831	histone-like DNA-binding protein HU. This subfamily includes HU and HU-like domains. HU is a conserved nucleoid-associated protein (NAP) which binds non-specifically to duplex DNA with a particular preference for targeting nicked and bent DNA. It is highly basic and contributes to chromosomal compaction and maintenance of negative supercoiling, thus often referred to as histone-like protein. HU c…	pfam00216	Bacterial DNA-binding protein.	no NCBIPfam annotation	no NCBIPfam annotation	PRK10664	DNA-binding protein HU-beta.	no EC number assigned	smart00411	bacterial (prokaryotic) histone like domain.	TIGR00988	integration host factor, beta subunit. This protein forms a site-specific DNA-binding heterodimer with the homologous integration host factor alpha subunit. It is closely related to the DNA-binding protein HU. [DNA metabolism, DNA replication, recombination, and repair]	|
ABO_RS13850	-1.34812	2.54581	Q0VKZ0	Alcohol dehydrogenase (EC 1.1.99.-)	COG2303	METABOLISM	Lipid transport and metabolism	Choline dehydrogenase or related flavoprotein	1.1.99.1	no CDD annotation	no CDD annotation	pfam00732	GMC oxidoreductase. This family of proteins bind FAD as a cofactor.	no NCBIPfam annotation	no NCBIPfam annotation	PRK02106	choline dehydrogenase; Validated	1.1.99.1	no SMART annotation	no SMART annotation	TIGR01810	choline dehydrogenase. Choline dehydrogenase catalyzes the conversion of exogenously supplied choline into the intermediate glycine betaine aldehyde, as part of a two-step oxidative reaction leading to the formation of osmoprotectant betaine. This enzymatic system can be found in both gram-positive and gram-negative bacteria. As in Escherichia coli, Staphylococcus xylosus, and Sinorhizobium melil…	|
ABO_RS11625	-1.33513	2.52299	UPI0003082002	Uncharacterized protein;sulfatase-like hydrolase/transferase;hypothetical protein	COG3083	CELLULAR PROCESSES AND SIGNALING	Cell wall/membrane/envelope biogenesis	Periplasmic protein PbgA/YejM, regulator of the LPS biosynthesis, AlkP superfamily	no EC number assigned	cd16148	uncharacterized sulfatase subfamily. Sulfatases catalyze the hydrolysis of sulfate esters from wide range of substrates, including steroids, carbohydrates and proteins. Sulfate esters may be formed from various alcohols and amines. The biological roles of sulfatase includes the cycling of sulfur in the environment, in the degradation of sulfated glycosaminoglycans and glycolipids in the lysosome,…	pfam00884	Sulfatase.	no NCBIPfam annotation	no NCBIPfam annotation	PRK13759	arylsulfatase; Provisional	3.1.6.1	smart00098	Alkaline phosphatase homologues.	TIGR03417	choline-sulfatase.	|
ABO_RS13625	-1.31495	2.48793	Q0VL34	GAF/PAS/GGDEF domain protein	COG2199	CELLULAR PROCESSES AND SIGNALING	Signal transduction mechanisms	GGDEF domain, diguanylate cyclase (c-di-GMP synthetase) or its enzymatically inactive variants	3.1.4.52	cd01949	Diguanylate-cyclase (DGC) or GGDEF domain. Diguanylate-cyclase (DGC) or GGDEF domain: Originally named after a conserved residue pattern, and initially described as a domain of unknown function 1 (DUF1). This domain is widely present in bacteria, linked to a wide range of non-homologous domains in a variety of cell signaling proteins. The domain shows homology to the adenylyl cyclase catalytic do…	pfam00990	Diguanylate cyclase, GGDEF domain. This domain is found linked to a wide range of non-homologous domains in a variety of bacteria. It has been shown to be homologous to the adenylyl cyclase catalytic domain and has diguanylate cyclase activity. This observation correlates with the functional information available on two GGDEF-containing proteins, namely diguanylate cyclase and phosphodiesterase A…	no NCBIPfam annotation	no NCBIPfam annotation	PRK15426	cellulose biosynthesis regulator YedQ.	no EC number assigned	smart00267	diguanylate cyclase. Diguanylate cyclase, present in a variety of bacteria.	TIGR00254	diguanylate cyclase (GGDEF) domain. The GGDEF domain is named for the motif GG[DE]EF shared by many proteins carrying the domain. There is evidence that the domain has diguanylate cyclase activity. Several proteins carrying this domain also carry domains with functions relating to environmental sensing. These include PleD, a response regulator protein involved in the swarmer-to-stalked cell trans…	|
ABO_RS04860	-1.3008	2.46366	Q0VR09	Glycosyl transferase, group 2 family protein, putative	COG0463	CELLULAR PROCESSES AND SIGNALING	Cell wall/membrane/envelope biogenesis	Glycosyltransferase involved in cell wall bisynthesis	no EC number assigned	cd00761	Glycosyltransferase family A (GT-A) includes diverse families of glycosyl transferases with a common GT-A type structural fold. Glycosyltransferases (GTs) are enzymes that synthesize oligosaccharides, polysaccharides, and glycoconjugates by transferring the sugar moiety from an activated nucleotide-sugar donor to an acceptor molecule, which may be a growing oligosaccharide, a lipid, or a protein.…	pfam00535	Glycosyl transferase family 2. Diverse family, transferring sugar from UDP-glucose, UDP-N-acetyl- galactosamine, GDP-mannose or CDP-abequose, to a range of substrates including cellulose, dolichol phosphate and teichoic acids.	no NCBIPfam annotation	no NCBIPfam annotation	PRK10073	putative glycosyl transferase; Provisional	no EC number assigned	no SMART annotation	no SMART annotation	TIGR04017	colanic acid biosynthesis glycosyl transferase WcaA. This gene is one of the glycosyl transferases involved in the biosynthesis of colanic acid, an exopolysaccharide expressed in Enterobacteraceae species.	|
ABO_RS09855	-1.29682	2.45687	Q0VN86	Uncharacterized protein	no COG annotation	no COG annotation	no COG annotation	no COG annotation	no COG annotation	no CDD annotation	no CDD annotation	no Pfam annotation	no Pfam annotation	no NCBIPfam annotation	no NCBIPfam annotation	no Protein Clusters annotation	no Protein Clusters annotation	no Protein Clusters annotation	no SMART annotation	no SMART annotation	no TIGRFAM annotation	no TIGRFAM annotation	|
ABO_RS00275	-1.29617	2.45576	Q0VTG0	Transcriptional regulator, TetR family	COG1309	INFORMATION STORAGE AND PROCESSING	Transcription	DNA-binding protein, AcrR family, includes nucleoid occlusion protein SlmA	no EC number assigned	no CDD annotation	no CDD annotation	pfam13305	WHG domain. This presumed domain is around 80 amino acids in length. It is found to the C-terminus of a DNA-binding helix-turn-helix domain. This domain may be involved in binding to an as yet unknown ligand that allows a transcriptional regulation response to that molecule. The domain is named WHG after three conserved residues near the C-terminus of the domain.	no NCBIPfam annotation	no NCBIPfam annotation	no Protein Clusters annotation	no Protein Clusters annotation	no Protein Clusters annotation	no SMART annotation	no SMART annotation	no TIGRFAM annotation	no TIGRFAM annotation	|
ABO_RS08830	-1.29337	2.45099	Q0VNU2	Histidine kinase (EC 2.7.13.3)	COG0642	CELLULAR PROCESSES AND SIGNALING	Signal transduction mechanisms	Signal transduction histidine kinase	2.7.13.3	cd16954	Histidine kinase-like ATPase domain of two-component sensor histidine kinases similar to Escherichia coli PhoQ and Providencia stuartii AarG. This family includes histidine kinase-like ATPase (HATPase) domain of two-component sensor histidine kinases similar to Escherichia coli PhoQ and Providencia stuartii AarG. PhoQ is the histidine kinase (HK) of the PhoP-PhoQ two-component regulatory system (…	pfam02518	Histidine kinase-, DNA gyrase B-, and HSP90-like ATPase. This family represents the structurally related ATPase domains of histidine kinase, DNA gyrase B and HSP90.	NF033092	cell wall metabolism sensor histidine kinase WalK. This model describes WalK as found in Staphylococcus aureus (sp|Q2G2U4.1|WALK_STAA8). A shorter version, as found in Streptococcus pneumoniae, called WalK(Spn) or VicK, is not included. WalK is part of a two-component system and works with partner protein WalR.	PRK10815	two-component system sensor histidine kinase PhoQ.	2.7.13.3	smart00387	Histidine kinase-like ATPases. Histidine kinase-, DNA gyrase B-, phytochrome-like ATPases.	TIGR01386	heavy metal sensor kinase. Members of this family contain a sensor histidine kinase domain (pfam00512) and a domain found in bacterial signal proteins (pfam00672). This group is separated phylogenetically from related proteins with similar architecture and contains a number of proteins associated with heavy metal resistance efflux systems for copper, silver, cadmium, and/or zinc.	|
ABO_RS07420	-1.28667	2.43965	UPI0002E2BB71	Citrate synthase;Methylcitrate synthase;2-methylcitrate synthase;methylcitrate synthase	COG0372	METABOLISM	Energy production and conversion	Citrate synthase	2.3.3.1	cd06108	Escherichia coli (Ec) 2-methylcitrate synthase (2MCS)_like. 2MCS catalyzes the condensation of propionyl-coenzyme A (PrCoA) and oxalacetate (OAA) to form 2-methylcitrate and coenzyme A (CoA) during propionate metabolism. Citrate synthase (CS) catalyzes the condensation of acetyl coenzyme A (AcCoA) and OAA to form citrate and coenzyme A (CoA), the first step in the citric acid cycle (TCA or Krebs …	pfam00285	Citrate synthase, C-terminal domain. This is the long, C-terminal part of the enzyme.	no NCBIPfam annotation	no NCBIPfam annotation	PRK12351	methylcitrate synthase; Provisional	2.3.3.16,2.3.3.5	no SMART annotation	no SMART annotation	TIGR01800	2-methylcitrate synthase/citrate synthase II. Members of this family are dimeric enzymes with activity as 2-methylcitrate synthase, citrate synthase, or both. Many Gram-negative species have a hexameric citrate synthase, termed citrate synthase I (TIGR01798). Members of this family (TIGR01800) appear as a second citrate synthase isozyme but typically are associated with propionate metabolism and …	|
ABO_RS10855	-1.28553	2.43772	UPI000324E4C2	ACP phosphodiesterase;DUF479 domain-containing protein	COG3124	METABOLISM	Lipid transport and metabolism	Acyl carrier protein phosphodiesterase	3.1.4.14	no CDD annotation	no CDD annotation	pfam04336	Acyl carrier protein phosphodiesterase. YajB, now renamed acpH, encodes an ACP hydrolase that converts holo-ACP to apo-ACP by hydrolytic cleavage of the phosphopantetheine prosthetic group from ACP.	no NCBIPfam annotation	no NCBIPfam annotation	PRK10045	ACP phosphodiesterase.	3.1.4.14	no SMART annotation	no SMART annotation	no TIGRFAM annotation	no TIGRFAM annotation	|
ABO_RS03130	-1.28509	2.43697	Q0VRZ4	Peptidase, M23/M37 family	COG0739	CELLULAR PROCESSES AND SIGNALING	Cell wall/membrane/envelope biogenesis	Murein DD-endopeptidase MepM and murein hydrolase activator NlpD, contains LysM domain	3.4.24.-	no CDD annotation	no CDD annotation	pfam01551	Peptidase family M23. Members of this family are zinc metallopeptidases with a range of specificities. The peptidase family M23 is included in this family, these are Gly-Gly endopeptidases. Peptidase family M23 are also endopeptidases. This family also includes some bacterial lipoproteins for which no proteolytic activity has been demonstrated. This family also includes leukocyte cell-derived che…	no NCBIPfam annotation	no NCBIPfam annotation	PRK11649	putative peptidase; Provisional	3.4.24.-	no SMART annotation	no SMART annotation	TIGR02168	chromosome segregation protein SMC, common bacterial type. SMC (structural maintenance of chromosomes) proteins bind DNA and act in organizing and segregating chromosomes for partition. SMC proteins are found in bacteria, archaea, and eukaryotes. This family represents the SMC protein of most bacteria. The smc gene is often associated with scpB (TIGR00281) and scpA genes, where scp stands for seg…	|
ABO_RS09795	-1.27725	2.42377	Q0VN98	Uncharacterized protein	no COG annotation	no COG annotation	no COG annotation	no COG annotation	no COG annotation	no CDD annotation	no CDD annotation	pfam11137	Protein of unknown function (DUF2909). This is a family of proteins conserved in Proteobacteria of unknown function.	NF033233	twin transmembrane helix small protein. Members of the seed alignment for this family are small (average length 68 residues), strictly bacterial, and extremely hydrophobic. Pfam model PF04588 (HIG_1_N) includes both eukaryotic proteins, including a protein from the fish Gillichthys mirabilis, and the members of this family. Similarity between those eukaryotic proteins and the members o this model…	no Protein Clusters annotation	no Protein Clusters annotation	no Protein Clusters annotation	no SMART annotation	no SMART annotation	no TIGRFAM annotation	no TIGRFAM annotation	|
ABO_RS00525	-1.26117	2.3969	Q0VTJ0	Protein-glutamate O-methyltransferase (EC 2.1.1.80)	COG1352	CELLULAR PROCESSES AND SIGNALING	Signal transduction mechanisms	Methylase of chemotaxis methyl-accepting proteins	2.1.1.80	no CDD annotation	no CDD annotation	pfam01739	CheR methyltransferase, SAM binding domain. CheR proteins are part of the chemotaxis signaling mechanism in bacteria. CheR methylates the chemotaxis receptor at specific glutamate residues. CheR is an S-adenosylmethionine- dependent methyltransferase - the C-terminal domain (this one) binds SAM.	no NCBIPfam annotation	no NCBIPfam annotation	PRK10611	protein-glutamate O-methyltransferase CheR.	2.1.1.80	smart00138	Methyltransferase, chemotaxis proteins. Methylates methyl-accepting chemotaxis proteins to form gamma-glutamyl methyl ester residues.	TIGR04345	putative 4-mercaptohistidine N1-methyltranferase. Ovothiol A is N1-methyl-4-mercaptohistidine. In the absence of S-adenosylmethione, a methyl donor, the intermediate produced is 4-mercaptohistidine. In both Erwinia tasmaniensis and Trypanosoma cruzi, a protein occurs with 5-histidylcysteine sulfoxide synthase activity, but these two enzymes and most homologs share an additional C-terminal methylt…	|
ABO_RS09000	-1.25735	2.39056	Q0VNQ7	Uncharacterized protein	no COG annotation	no COG annotation	no COG annotation	no COG annotation	no COG annotation	no CDD annotation	no CDD annotation	no Pfam annotation	no Pfam annotation	no NCBIPfam annotation	no NCBIPfam annotation	no Protein Clusters annotation	no Protein Clusters annotation	no Protein Clusters annotation	no SMART annotation	no SMART annotation	no TIGRFAM annotation	no TIGRFAM annotation	|
ABO_RS01840	-1.25409	2.38516	UPI0005A0620E	Cell shape determination protein CcmA;polymer-forming cytoskeletal protein;cell shape determination protein CcmA	COG1664	CELLULAR PROCESSES AND SIGNALING	Cytoskeleton	Cytoskeletal protein CcmA, bactofilin family	no EC number assigned	no CDD annotation	no CDD annotation	pfam04519	Polymer-forming cytoskeletal. This is a family of bactofilins, a functionally diverse class of cytoskeletal, polymer-forming, proteins that is widely conserved among bacteria. In the example species C. crescentus, two bactofilins assemble into a membrane-associated laminar structure that shows cell-cycle-dependent polar localization and acts as a platform for the recruitment of a cell wall biosyn…	no NCBIPfam annotation	no NCBIPfam annotation	no Protein Clusters annotation	no Protein Clusters annotation	no Protein Clusters annotation	no SMART annotation	no SMART annotation	no TIGRFAM annotation	no TIGRFAM annotation	|
ABO_RS02990	-1.24495	2.37011	Q0VS22	Ubiquinol-cytochrome c reductase iron-sulfur subunit (EC 7.1.1.8)	COG0723	METABOLISM	Energy production and conversion	Rieske Fe-S protein	1.10.2.2	cd03470	Iron-sulfur protein (ISP) component of the bc(1) complex family, Rieske domain; The Rieske domain is a [2Fe-2S] cluster binding domain involved in electron transfer. The bc(1) complex is a multisubunit enzyme found in many different organisms including uni- and multi-cellular eukaryotes, plants (in their mitochondria) and bacteria. The cytochrome bc(1) and b6f complexes are central components of …	pfam00355	Rieske [2Fe-2S] domain. The rieske domain has a [2Fe-2S] centre. Two conserved cysteines coordinate one Fe ion, while the other Fe ion is coordinated by two conserved histidines. In hyperthermophilic archaea there is a SKTPCX(2-3)C motif at the C-terminus. The cysteines in this motif form a disulphide bridge, which stabilizes the protein.	no NCBIPfam annotation	no NCBIPfam annotation	PRK13474	cytochrome b6-f complex iron-sulfur subunit; Provisional	7.1.1.6	no SMART annotation	no SMART annotation	TIGR01416	ubiquinol-cytochrome c reductase, iron-sulfur subunit. This model represents the Proteobacterial and mitochondrial type of the Rieske [2Fe-2S] iron-sulfur as found in ubiquinol-cytochrome c reductase. The model excludes the Rieske iron-sulfur protein as found in the cytochrome b6-f complex of the Cyanobacteria and chloroplasts. Most members of this family have a recognizable twin-arginine translo…	|
ABO_RS07425	-1.24362	2.36792	Q0VPL7	2-methylisocitrate lyase (2-MIC) (MICL) (EC 4.1.3.30) ((2R,3S)-2-methylisocitrate lyase)	COG2513	METABOLISM	Carbohydrate transport and metabolism	2-Methylisocitrate lyase and related enzymes, PEP mutase family	4.1.3.30	cd00377	Members of the ICL/PEPM enzyme family catalyze either P-C or C-C bond formation/cleavage. Known members are phosphoenolpyruvate mutase (PEPM), phosphonopyruvate hydrolase (PPH), carboxyPEP mutase (CPEP mutase), oxaloacetate hydrolase (OAH), isocitrate lyase (ICL), and 2-methylisocitrate lyase (MICL). Isocitrate lyase (ICL) catalyzes the conversion of isocitrate to succinate and glyoxylate, the fi…	pfam13714	Phosphoenolpyruvate phosphomutase. This domain includes the enzyme Phosphoenolpyruvate phosphomutase (EC:5.4.2.9). This protein has been characterized as catalyzing the formation of a carbon-phosphorus bond by converting phosphoenolpyruvate (PEP) to phosphonopyruvate (P-Pyr). This enzyme has a TIM barrel fold.	no NCBIPfam annotation	no NCBIPfam annotation	PRK11320	2-methylisocitrate lyase; Provisional	4.1.3.30	no SMART annotation	no SMART annotation	TIGR02317	methylisocitrate lyase. Members of this family are methylisocitrate lyase, also called (2S,3R)-3-hydroxybutane-1,2,3-tricarboxylate pyruvate-lyase. This enzyme acts in propionate metabolism. It cleaves a carbon-carbon bond to convert 2-methylisocitrate to pyruvate plus succinate. Some members of this family have been annotated, incorrectly it seems, as the related protein carboxyphosphoenolpyruva…	|
ABO_RS10695	-1.24097	2.36358	UPI0018E07DD2	hypothetical protein	no COG annotation	no COG annotation	no COG annotation	no COG annotation	no COG annotation	no CDD annotation	no CDD annotation	no Pfam annotation	no Pfam annotation	no NCBIPfam annotation	no NCBIPfam annotation	no Protein Clusters annotation	no Protein Clusters annotation	no Protein Clusters annotation	no SMART annotation	no SMART annotation	no TIGRFAM annotation	no TIGRFAM annotation	|
ABO_RS09690	-1.22026	2.32989	UPI0004ABEA55	LemA family protein;Uncharacterized protein;hypothetical protein	COG1704	CELLULAR PROCESSES AND SIGNALING	Cell wall/membrane/envelope biogenesis	Magnetosome formation protein MamQ, lipoprotein antigen LemA family	no EC number assigned	no CDD annotation	no CDD annotation	pfam04011	LemA family. The members of this family are related to the LemA protein. LemA contains an amino terminal predicted transmembrane helix. It has been predicted that the small amino terminus is extracellular. The exact molecular function of this protein is uncertain.	no NCBIPfam annotation	no NCBIPfam annotation	no Protein Clusters annotation	no Protein Clusters annotation	no Protein Clusters annotation	no SMART annotation	no SMART annotation	TIGR03302	outer membrane assembly lipoprotein YfiO. Members of this protein family include YfiO, a near-essential protein of the outer membrane, part of a complex involved in protein insertion into the bacterial outer membrane. Many proteins in this family are annotated as ComL, based on the involvement of this protein in natural transformation with exogenous DNA in Neisseria gonorrhoeae. This protein fami…	|
ABO_RS11475	-1.21393	2.31968	UPI0015687014	type 4a pilus biogenesis protein PilO	COG3167	CELLULAR PROCESSES AND SIGNALING	Cell motility	Type IV pilus assembly protein PilO	no EC number assigned	no CDD annotation	no CDD annotation	pfam04350	Pilus assembly protein, PilO. PilO proteins are involved in the assembly of pilin. However, the precise function of this family of proteins is not known.	no NCBIPfam annotation	no NCBIPfam annotation	no Protein Clusters annotation	no Protein Clusters annotation	no Protein Clusters annotation	no SMART annotation	no SMART annotation	no TIGRFAM annotation	no TIGRFAM annotation	|
ABO_RS03325	-1.21297	2.31814	UPI00059F9271	Uncharacterized protein;MmcQ/YjbR family DNA-binding protein;hypothetical protein	COG2315	INFORMATION STORAGE AND PROCESSING	Transcription	Predicted DNA-binding protein with double-wing structural motif, MmcQ/YjbR family	no EC number assigned	no CDD annotation	no CDD annotation	pfam04237	YjbR. YjbR has a CyaY-like fold.	no NCBIPfam annotation	no NCBIPfam annotation	PRK10250	MmcQ/YjbR family DNA-binding protein.	no EC number assigned	no SMART annotation	no SMART annotation	no TIGRFAM annotation	no TIGRFAM annotation	|
ABO_RS12680	-1.20976	2.31299	Q0VLM0	Uncharacterized protein	COG3687	POORLY CHARACTERIZED	General function prediction only	Predicted metal-dependent hydrolase	1.14.12.7	no CDD annotation	no CDD annotation	pfam10118	Predicted metal-dependent hydrolase. Members of this family of proteins comprise various bacterial transition metal-dependent hydrolases.	no NCBIPfam annotation	no NCBIPfam annotation	no Protein Clusters annotation	no Protein Clusters annotation	no Protein Clusters annotation	no SMART annotation	no SMART annotation	no TIGRFAM annotation	no TIGRFAM annotation	|
ABO_RS12870	-1.20348	2.30295	UPI0002F837F0	Response regulator;Chemotaxis protein CheY;response regulator;chemotaxis protein CheY	COG2204	CELLULAR PROCESSES AND SIGNALING	Signal transduction mechanisms	DNA-binding transcriptional response regulator, NtrC family, contains REC, AAA-type ATPase, and a Fis-type DNA-binding domains	no EC number assigned	cd17569	phosphoacceptor receiver (REC) domain of hydrogen uptake protein regulator (HupR) and similar domains. This family is composed of mostly uncharacterized response regulators with similarity to the REC domains of response regulator components of two-component systems that regulates hydrogenase activity, including HupR and HoxA. HupR is part of the HupT/HupR system that controls the synthesis of the…	pfam00072	Response regulator receiver domain. This domain receives the signal from the sensor partner in bacterial two-component systems. It is usually found N-terminal to a DNA binding effector domain.	no NCBIPfam annotation	no NCBIPfam annotation	PRK11361	acetoacetate metabolism transcriptional regulator AtoC.	no EC number assigned	smart00448	cheY-homologous receiver domain. CheY regulates the clockwise rotation of E. coli flagellar motors. This domain contains a phosphoacceptor site that is phosphorylated by histidine kinase homologues.	TIGR01818	nitrogen regulation protein NR(I). This model represents NtrC, a DNA-binding response regulator that is phosphorylated by NtrB and interacts with sigma-54. NtrC usually controls the expression of glutamine synthase, GlnA, and may be called GlnL, GlnG, etc. [Central intermediary metabolism, Nitrogen metabolism, Regulatory functions, DNA interactions, Signal transduction, Two-component systems]	|
ABO_RS03915	-1.19981	2.2971	Q0VRJ1	Peptidoglycan-associated protein	COG2885	CELLULAR PROCESSES AND SIGNALING	Cell wall/membrane/envelope biogenesis	Outer membrane protein OmpA and related peptidoglycan-associated (lipo)proteins	3.6.1.1	cd07185	Peptidoglycan binding domains similar to the C-terminal domain of outer-membrane protein OmpA. OmpA-like domains (named after the C-terminal domain of Escherichia coli OmpA protein) have been shown to non-covalently associate with peptidoglycan, a network of glycan chains composed of disaccharides, which are crosslinked via short peptide bridges. Well-studied members of this family include the Es…	pfam00691	OmpA family. The Pfam entry also includes MotB and related proteins which are not included in the Prosite family.	no NCBIPfam annotation	no NCBIPfam annotation	PRK10802	peptidoglycan-associated lipoprotein Pal.	no EC number assigned	no SMART annotation	no SMART annotation	TIGR02802	peptidoglycan-associated lipoprotein. Members of this protein are Pal (also called OprL), the Peptidoglycan-Associated Lipoprotein of the Tol-Pal system. The system appears to be involved both in the maintenance of outer membrane integrity and in the import of certain organic molecules as nutrients. Members of this family contain a hydrodrophobic lipoprotein signal sequence, a conserved N-termina…	|
ABO_RS04805	-1.19469	2.28896	Q0VR20	Adenylyl-sulfate kinase (EC 2.7.1.25) (APS kinase) (ATP adenosine-5'-phosphosulfate 3'-phosphotransferase) (Adenosine-5'-phosphosulfate kinase)	COG0529	METABOLISM	Inorganic ion transport and metabolism	Adenylylsulfate kinase or related kinase	2.7.1.25	cd02027	Adenosine 5'-phosphosulfate kinase (APSK) catalyzes the phosphorylation of adenosine 5'-phosphosulfate to form 3'-phosphoadenosine 5'-phosphosulfate (PAPS). The end-product PAPS is a biologically "activated" sulfate form important for the assimilation of inorganic sulfate.	pfam01583	Adenylylsulphate kinase. Enzyme that catalyzes the phosphorylation of adenylylsulphate to 3'-phosphoadenylylsulfate. This domain contains an ATP binding P-loop motif.	no NCBIPfam annotation	no NCBIPfam annotation	PRK03846	adenylylsulfate kinase; Provisional	2.7.1.25	smart00382	ATPases associated with a variety of cellular activities. AAA - ATPases associated with a variety of cellular activities. This profile/alignment only detects a fraction of this vast family. The poorly conserved N-terminal helix is missing from the alignment.	TIGR00455	adenylyl-sulfate kinase. This protein, adenylylsulfate kinase, is often found as a fusion protein with sulfate adenylyltransferase. Important residue (active site in E.coli) is residue 100 of the seed alignment. [Central intermediary metabolism, Sulfur metabolism]	|
ABO_RS05670	-1.19373	2.28744	Q0VQK3	Monooxygenase, flavin-binding family	COG2072	METABOLISM	Inorganic ion transport and metabolism	Predicted flavoprotein CzcO associated with the cation diffusion facilitator CzcD	1.14.13.8	no CDD annotation	no CDD annotation	pfam13738	Pyridine nucleotide-disulphide oxidoreductase.	no NCBIPfam annotation	no NCBIPfam annotation	PRK12844	3-ketosteroid-delta-1-dehydrogenase; Reviewed	no EC number assigned	no SMART annotation	no SMART annotation	TIGR04018	putative bacillithiol system oxidoreductase, YpdA family. Members of this protein family, including YpdA from Bacillus subtilis, are apparent oxidoreductases present only in species with an active bacillithiol system. They have been suggested actually to be thiol disulfide oxidoreductases (TDOR), although the evidence is incomplete. [Unknown function, Enzymes of unknown specificity]	|
ABO_RS09765	-1.18462	2.27303	UPI0003E7D74D	Uncharacterized protein;hypothetical protein	no COG annotation	no COG annotation	no COG annotation	no COG annotation	no COG annotation	no CDD annotation	no CDD annotation	no Pfam annotation	no Pfam annotation	no NCBIPfam annotation	no NCBIPfam annotation	no Protein Clusters annotation	no Protein Clusters annotation	no Protein Clusters annotation	no SMART annotation	no SMART annotation	no TIGRFAM annotation	no TIGRFAM annotation	|
ABO_RS02995	-1.1835	2.27127	UPI0000DB30B8	Cytochrome b;cytochrome bc complex cytochrome b subunit;cytochrome B;ubiquinol-cytochrome c reductase cytochrome subunit B;Ubiquinol-cytochrome c reductase cytochrome subunit B;Ubiquinol-cytochrome c reductase cytochrome b subunit;cytochrome b	COG1290	METABOLISM	Energy production and conversion	Cytochrome b subunit of the bc complex	no EC number assigned	cd00284	Cytochrome b (N-terminus)/b6/petB: Cytochrome b is a subunit of cytochrome bc1, an 11-subunit mitochondrial respiratory enzyme. Cytochrome b spans the mitochondrial membrane with 8 transmembrane helices (A-H) in eukaryotes. In plants and cyanobacteria, cytochrome b6 is analogous to eukaryote cytochrome b, containing two chains: helices A-D are encoded by the petB gene and helices E-H are encoded …	pfam00033	Cytochrome b/b6/petB.	no NCBIPfam annotation	no NCBIPfam annotation	PRK03735	cytochrome b6; Provisional	no EC number assigned	no SMART annotation	no SMART annotation	TIGR01156	cytochrome b6/f complex subunit IV. This model describes the subunit IV of the cytochrome b6/f complex. The cyt b6/f complex is central to the functions of the oxygenic phosynthetic electron transport in cyanobacteria and its equivalents in algae and higher plants. Energetically, on the redox scale the cytb6/f complex is placed below the other components - Q(A); Q(B) of the photosystem II in the …	|
ABO_RS04685	-1.169	2.24856	UPI0011D083CC	polysaccharide biosynthesis tyrosine autokinase	COG3206	CELLULAR PROCESSES AND SIGNALING	Cell wall/membrane/envelope biogenesis	Exopolysaccharide export protein/domain GumC/Wzc1	2.7.10.-	cd05387	bacterial tyrosine-kinase. Bacterial tyrosine (BY)-kinases catalyze the autophosphorylation on a C-terminal tyrosine cluster and also phosphorylate endogenous protein substrates by using ATP as phosphoryl donor. Besides their capacity to function as tyrosine kinase, most of these proteins are also involved in the production and transport of exopolysaccharides. BY-kinases are involved in a number …	pfam13807	G-rich domain on putative tyrosine kinase. This domain is found between two families, Wzz, pfam02706 and CbiA pfam01656. There is a highly conserved GNVR sequence motif which characterizes this domain. The function is not known.	NF033200	Ni-sirohydrochlorin a,c-diamide reductive cyclase ATP-dependent reductase subunit". This family, very closely related to the nitrogenase iron protein, was identified as a subunit involved in biosynthesis of coenzyme F430 in archaeal methanogens and archaeal anaerobic methanotrophs.	PRK11519	tyrosine-protein kinase Wzc.	2.7.10.2	smart00382	ATPases associated with a variety of cellular activities. AAA - ATPases associated with a variety of cellular activities. This profile/alignment only detects a fraction of this vast family. The poorly conserved N-terminal helix is missing from the alignment.	TIGR01005	exopolysaccharide transport protein family. The model describes the exopolysaccharide transport protein family in bacteria. The transport protein is part of a large genetic locus which is associated with exopolysaccharide (EPS) biosynthesis. Detailed molecular characterization and gene fusion analysis revealed atleast seven gene products are involved in the overall regulation, which among other t…	|
ABO_RS04855	-1.16188	2.23748	Q0VR10	Uncharacterized protein	no COG annotation	no COG annotation	no COG annotation	no COG annotation	no COG annotation	no CDD annotation	no CDD annotation	pfam13469	Sulfotransferase family.	no NCBIPfam annotation	no NCBIPfam annotation	no Protein Clusters annotation	no Protein Clusters annotation	no Protein Clusters annotation	no SMART annotation	no SMART annotation	no TIGRFAM annotation	no TIGRFAM annotation	|
ABO_RS03780	-1.15844	2.23217	Q0VRL8	Peptide-aspartate beta-dioxygenase (EC 1.14.11.16)	COG3555	CELLULAR PROCESSES AND SIGNALING	Posttranslational modification, protein turnover, chaperones	Aspartyl/asparaginyl beta-hydroxylase, cupin superfamily	1.14.11.-	no CDD annotation	no CDD annotation	pfam05118	Aspartyl/Asparaginyl beta-hydroxylase. Iron (II)/2-oxoglutarate (2-OG)-dependent oxygenases catalyze oxidative reactions in a range of metabolic processes. Proline 3-hydroxylase hydroxylates proline at position 3, the first of a 2-OG oxygenase catalyzing oxidation of a free alpha-amino acid. The structure of proline 3-hydroxylase contains the conserved motifs present in other 2-OG oxygenases incl…	NF033391	lipid A hydroxylase LpxO. Members of this family are LpxO, an enzyme that modifies one of the lipid chains in lipid A by hydroxylation, with resulting changes in resistance to the host immune response and to the antibiotic colistin. This family, as built, includes LpxO1 from Pseudomonas aeruginosa, but not its paralog LpxO2.	no Protein Clusters annotation	no Protein Clusters annotation	no Protein Clusters annotation	no SMART annotation	no SMART annotation	no TIGRFAM annotation	no TIGRFAM annotation	|
ABO_RS05660	-1.15455	2.22615	UPI0011D0B803	hypothetical protein	no COG annotation	no COG annotation	no COG annotation	no COG annotation	no COG annotation	no CDD annotation	no CDD annotation	no Pfam annotation	no Pfam annotation	no NCBIPfam annotation	no NCBIPfam annotation	no Protein Clusters annotation	no Protein Clusters annotation	no Protein Clusters annotation	no SMART annotation	no SMART annotation	no TIGRFAM annotation	no TIGRFAM annotation	|
ABO_RS11465	-1.15371	2.22485	Q0VMB7	Fimbrial assembly protein pilQ	COG4796	CELLULAR PROCESSES AND SIGNALING	Intracellular trafficking, secretion, and vesicular transport	Type II secretory pathway, component HofQ	no EC number assigned	no CDD annotation	no CDD annotation	pfam00263	Bacterial type II and III secretion system protein.	no NCBIPfam annotation	no NCBIPfam annotation	PRK13568	DNA uptake porin HofQ.	no EC number assigned	smart00965	Secretin and TonB N terminus short domain. This is a short domain found at the N-terminus of the Secretins of the bacterial type II/III secretory system as well as the TonB-dependent receptor proteins. These proteins are involved in TonB-dependent active uptake of selective substrates.	TIGR02515	type IV pilus secretin (or competence protein) PilQ. A number of proteins homologous to PilQ are involved in type IV pilus formation, competence for transformation, type III secretion, and type II secretion (also called the main terminal branch of the general secretion pathway). Members of this family include PilQ itself, which is a component of the type IV pilus structure, from a number of speci…	|
ABO_RS06790	-1.15352	2.22457	Q0VPY9	Sensory box protein/response regulator	COG3437	CELLULAR PROCESSES AND SIGNALING	Signal transduction mechanisms	Response regulator c-di-GMP phosphodiesterase, RpfG family, contains REC and HD-GYP domains	no EC number assigned	cd17538	first (D1) phosphoacceptor receiver (REC) domain of response regulator PleD and similar domains. PleD contains a REC domain (D1) with the phosphorylatable aspartate, a REC-like adaptor domain (D2), and the enzymatic diguanylate cyclase (DGC) domain, also called the GGDEF domain according to a conserved sequence motif, as its output domain. The GGDEF-containing PleD response regulators are global …	pfam00072	Response regulator receiver domain. This domain receives the signal from the sensor partner in bacterial two-component systems. It is usually found N-terminal to a DNA binding effector domain.	NF033092	cell wall metabolism sensor histidine kinase WalK. This model describes WalK as found in Staphylococcus aureus (sp|Q2G2U4.1|WALK_STAA8). A shorter version, as found in Streptococcus pneumoniae, called WalK(Spn) or VicK, is not included. WalK is part of a two-component system and works with partner protein WalR.	PRK09581	response regulator PleD; Reviewed	no EC number assigned	smart00448	cheY-homologous receiver domain. CheY regulates the clockwise rotation of E. coli flagellar motors. This domain contains a phosphoacceptor site that is phosphorylated by histidine kinase homologues.	TIGR02154	phosphate regulon transcriptional regulatory protein PhoB. PhoB is a DNA-binding response regulator protein acting with PhoR in a 2-component system responding to phosphate ion. PhoB acts as a positive regulator of gene expression for phosphate-related genes such as phoA, phoS, phoE and ugpAB as well as itself. It is often found proximal to genes for the high-affinity phosphate ABC transporter (p…	|
ABO_RS10690	-1.15149	2.22144	Q0VMS1	N6_N4_Mtase domain-containing protein	COG1743	INFORMATION STORAGE AND PROCESSING	Replication, recombination and repair	Adenine-specific DNA methylase, contains a Zn-ribbon domain	no EC number assigned	no CDD annotation	no CDD annotation	pfam01555	DNA methylase. Members of this family are DNA methylases. The family contains both N-4 cytosine-specific DNA methylases and N-6 Adenine-specific DNA methylases.	no NCBIPfam annotation	no NCBIPfam annotation	PRK10220	phnA family protein.	no EC number assigned	no SMART annotation	no SMART annotation	TIGR01177	putative methyltransferase, TIGR01177 family. This family of probable methyltransferases is found exclusively in the Archaea. [Hypothetical proteins, Conserved]	|
ABO_RS09770	-1.14813	2.21627	Q0VNA3	Cytochrome aa3 subunit 3 (EC 7.1.1.9) (Cytochrome c oxidase polypeptide III)	COG1845	METABOLISM	Energy production and conversion	Heme/copper-type cytochrome/quinol oxidase, subunit 3	1.9.3.1	cd01665	Cytochrome c oxidase subunit III. Cytochrome c oxidase (CcO), the terminal oxidase in the respiratory chains of eukaryotes and most bacteria, is a multi-chain transmembrane protein located in the inner membrane of mitochondria and the cell membrane of prokaryotes. CcO catalyzes the reduction of O2 and simultaneously pumps protons across the membrane. The number of subunits varies from three to fi…	pfam00510	Cytochrome c oxidase subunit III.	no NCBIPfam annotation	no NCBIPfam annotation	PRK10663	cytochrome o ubiquinol oxidase subunit III; Provisional	no EC number assigned	no SMART annotation	no SMART annotation	TIGR02897	cytochrome aa3 quinol oxidase, subunit III. This family (QoxC) encodes subunit III of the aa3-type quinone oxidase, one of several bacterial terminal oxidases. This complex couples oxidation of reduced quinones with the reduction of molecular oxygen to water and the pumping of protons to form a proton gradient utilized for ATP production. aa3-type oxidases contain two heme a cofactors as well as …	|
ABO_RS06095	-1.14121	2.20565	UPI0004ABD31F	Uncharacterized protein;class I SAM-dependent methyltransferase;hypothetical protein	COG1092	INFORMATION STORAGE AND PROCESSING	Translation, ribosomal structure and biogenesis	23S rRNA G2069 N7-methylase RlmK or C1962 C5-methylase RlmI	2.1.1.191	cd02440	S-adenosylmethionine-dependent methyltransferases (SAM or AdoMet-MTase), class I; AdoMet-MTases are enzymes that use S-adenosyl-L-methionine (SAM or AdoMet) as a substrate for methyltransfer, creating the product S-adenosyl-L-homocysteine (AdoHcy). There are at least five structurally distinct families of AdoMet-MTases, class I being the largest and most diverse. Within this class enzymes can be …	pfam10672	S-adenosylmethionine-dependent methyltransferase. Members of this family are S-adenosylmethionine-dependent methyltransferases from gamma-proteobacterial species. The diversity in the roles of methylation is matched by the almost bewildering number of methyltransferase enzymes that catalyze the methylation reaction. Although several classes of methyltransferase enzymes are known, the great majori…	NF033380	23S rRNA (cytosine(2499)-C(5))-methyltransferase. This model describes a 23S rRNA modification related to RlmI of E. coli, but that modifies site C2499 rather than C1962.	PRK15128	23S rRNA (cytosine(1962)-C(5))-methyltransferase RlmI.	2.1.1.191	no SMART annotation	no SMART annotation	TIGR00536	HemK family putative methylases. The gene hemK from E. coli was found to contribute to heme biosynthesis and originally suggested to be protoporphyrinogen oxidase. Functional analysis of the nearest homolog in Saccharomyces cerevisiae, YNL063w, finds it is not protoporphyrinogen oxidase and sequence analysis suggests that HemK homologs have S-adenosyl-methionine-dependent methyltransferase activi…	|
ABO_RS05355	-1.14016	2.20405	Q0VQR5	Na(+)-translocating NADH-quinone reductase subunit D (Na(+)-NQR subunit D) (Na(+)-translocating NQR subunit D) (EC 7.2.1.1) (NQR complex subunit D) (NQR-1 subunit D)	COG1347	METABOLISM	Energy production and conversion	Na+-transporting NADH:ubiquinone oxidoreductase, subunit NqrD	1.6.5.-	no CDD annotation	no CDD annotation	pfam02508	Rnf-Nqr subunit, membrane protein. This is a family of integral membrane proteins including Rhodobacter-specific nitrogen fixation (rnf) proteins RnfA and RnfE and Na+-translocating NADH:ubiquinone oxidoreductase (Na+-NQR) subunits NqrD and NqrE.	no NCBIPfam annotation	no NCBIPfam annotation	PRK09292	Na(+)-translocating NADH-quinone reductase subunit D; Validated	no EC number assigned	no SMART annotation	no SMART annotation	TIGR01939	NADH:ubiquinone oxidoreductase, Na(+)-translocating, D subunit. This model represents the NqrD subunit of the six-protein, Na(+)-pumping NADH-quinone reductase of a number of marine and pathogenic Gram-negative bacteria. This oxidoreductase complex functions primarily as a sodium ion pump. [Transport and binding proteins, Cations and iron carrying compounds]	|
ABO_RS13425	-1.13622	2.19804	Q0VL73	Uncharacterized protein	no COG annotation	no COG annotation	no COG annotation	no COG annotation	no COG annotation	cd07213	Patatin-like phospholipase. Patatin is a storage protein of the potato tuber that shows Phospholipase A2 activity (PLA2; EC 3.1.1.4). Patatin catalyzes the nonspecific hydrolysis of phospholipids, glycolipids, sulfolipids, and mono- and diacylglycerols, thereby showing lipid acyl hydrolase activity. The active site includes an oxyanion hole with a conserved GGxR motif; it is found in almost all t…	pfam14344	Domain of unknown function (DUF4397). This presumed domain is functionally uncharacterized. This domain family is found in bacteria, archaea and eukaryotes, and is approximately 120 amino acids in length.	no NCBIPfam annotation	no NCBIPfam annotation	no Protein Clusters annotation	no Protein Clusters annotation	no Protein Clusters annotation	no SMART annotation	no SMART annotation	no TIGRFAM annotation	no TIGRFAM annotation	|
ABO_RS11775	-1.12745	2.18472	Q0VM56	Uncharacterized protein	COG0478	CELLULAR PROCESSES AND SIGNALING	Signal transduction mechanisms	RIO-like serine/threonine protein kinase fused to N-terminal HTH domain	2.7.11.1	cd14167	Catalytic domain of the Serine/Threonine kinase, Calcium/calmodulin-dependent protein kinase Type I alpha. STKs catalyze the transfer of the gamma-phosphoryl group from ATP to serine/threonine residues on protein substrates. CaMKs are multifunctional calcium and calmodulin (CaM) stimulated STKs involved in cell cycle regulation. The CaMK family includes CaMKI, CaMKII, CaMKIV, and CaMK kinase (CaM…	pfam06293	Lipopolysaccharide kinase (Kdo/WaaP) family. These lipopolysaccharide kinases are related to protein kinases pfam00069. This family includes waaP (rfaP) gene product is required for the addition of phosphate to O-4 of the first heptose residue of the lipopolysaccharide (LPS) inner core region. It has previously been shown that WaaP is necessary for resistance to hydrophobic and polycationic antim…	no NCBIPfam annotation	no NCBIPfam annotation	PRK01723	3-deoxy-D-manno-octulosonic-acid kinase; Reviewed	2.7.1.166	no SMART annotation	no SMART annotation	TIGR03724	Kae1-associated kinase Bud32. Members of this protein family are the Bud32 protein associated with Kae1 (kinase-associated endopeptidase 1) in the Archaea. In many Archaeal genomes, Kae1 and Bud32 are fused. The complex is homologous to the Kae1 and Bud32 subunits of the eukaryotic KEOPS complex, an apparently ancient protein kinase-containing molecular machine. [Unknown function, General]	|
ABO_RS11660	-1.1208	2.17468	Q0VM78	Protein-export protein SecB	COG1952	CELLULAR PROCESSES AND SIGNALING	Intracellular trafficking, secretion, and vesicular transport	Preprotein translocase subunit SecB	no EC number assigned	cd00557	Preprotein translocase subunit SecB. SecB is a cytoplasmic component of the multisubunit membrane-bound enzyme termed Sec protein translocase, which is the main constituent of the General Secretory (type II) Pathway involved in translocation of nascent polypeptides across the cytoplasmic membrane. SecB has been shown to function as export-specific molecular chaperone that selectively binds prepro…	pfam02556	Preprotein translocase subunit SecB. This family consists of preprotein translocase subunit SecB. SecB is required for the normal export of envelope proteins out of the cell cytoplasm.	no NCBIPfam annotation	no NCBIPfam annotation	PRK05751	preprotein translocase subunit SecB; Validated	no EC number assigned	no SMART annotation	no SMART annotation	TIGR00809	protein-export chaperone SecB. This protein acts as an export-specific cytosolic chaperone. It binds the mature region of pre-proteins destined for secretion, prevents aggregation, and delivers them to SecA. This protein is tetrameric in E. coli. The archaeal Methanococcus jannaschii homolog MJ0357 has been shown () to share many properties, including chaperone-like activity, and scores between t…	|
ABO_RS00935	-1.11861	2.17138	Q0VT86	Acyl-CoA dehydrogenase, putative (EC 1.3.99.3)	COG1960	METABOLISM	Lipid transport and metabolism	Acyl-CoA dehydrogenase related to the alkylation response protein AidB	no EC number assigned	cd00567	Acyl-CoA dehydrogenase. Both mitochondrial acyl-CoA dehydrogenases (ACAD) and peroxisomal acyl-CoA oxidases (AXO) catalyze the alpha,beta dehydrogenation of the corresponding trans-enoyl-CoA by FAD, which becomes reduced. The reduced form of ACAD is reoxidized in the oxidative half-reaction by electron-transferring flavoprotein (ETF), from which the electrons are transferred to the mitochondrial …	pfam00441	Acyl-CoA dehydrogenase, C-terminal domain. C-terminal domain of Acyl-CoA dehydrogenase is an all-alpha, four helical up-and-down bundle.	no NCBIPfam annotation	no NCBIPfam annotation	PRK03354	crotonobetainyl-CoA dehydrogenase; Validated	1.3.8.13	no SMART annotation	no SMART annotation	TIGR03203	pimeloyl-CoA dehydrogenase, small subunit. Members of this protein family are the PimD proteins of species such as Rhodopseudomonas palustris, Bradyrhizobium japonicum. The pimFABCDE operon encodes proteins for the metabolism of straight chain dicarboxylates of seven to fourteen carbons. Especially relevant is pimeloyl-CoA, basis of the gene symbol, as it is a catabolite of benzoyl-CoA degradatio…	|
ABO_RS06450	-1.1128	2.16265	Q0VQ53	Cell division protein FtsK	COG3152	POORLY CHARACTERIZED	Function unknown	Uncharacterized membrane protein YhaH, DUF805 family	no EC number assigned	cd07340	Peptidase M48 subfamily B HtpX-like membrane-bound metallopeptidase. This HtpX family of peptidase M48 subfamily B includes uncharacterized HtpX homologs and consists of proteins smaller than Ste24p, with homology restricted to the C-terminal half of Ste24p. HtpX expression is controlled by the Cpx stress response system, which senses abnormal membrane proteins. HtpX participates in the proteolyt…	pfam05656	Protein of unknown function (DUF805). This family consists of several bacterial proteins of unknown function.	no NCBIPfam annotation	no NCBIPfam annotation	PRK02983	bifunctional lysylphosphatidylglycerol synthetase/lysine--tRNA ligase LysX.	2.3.2.3,6.1.1.6	no SMART annotation	no SMART annotation	no TIGRFAM annotation	no TIGRFAM annotation	|
ABO_RS13190	-1.11093	2.15985	UPI0002EC2050	Uncharacterized protein;hypothetical protein	no COG annotation	no COG annotation	no COG annotation	no COG annotation	no COG annotation	no CDD annotation	no CDD annotation	no Pfam annotation	no Pfam annotation	no NCBIPfam annotation	no NCBIPfam annotation	no Protein Clusters annotation	no Protein Clusters annotation	no Protein Clusters annotation	no SMART annotation	no SMART annotation	no TIGRFAM annotation	no TIGRFAM annotation	|
ABO_RS06065	-1.106	2.15249	Q0VQC6	GMC oxidoreductase family protein	COG2303	METABOLISM	Lipid transport and metabolism	Choline dehydrogenase or related flavoprotein	1.1.99.1	no CDD annotation	no CDD annotation	pfam00732	GMC oxidoreductase. This family of proteins bind FAD as a cofactor.	NF033460	type 2 glycerol-3-phosphate oxidase. This FAD-dependent enzyme (EC 1.1.3.21), glycerol-3-phosphate oxidase, also called L-alpha-glycerophosphate oxidase, converts sn-glycerol 3-phosphate plus oxygen to glycerone phosphate plus hydrogen peroxide, which contributes to virulence. This form, called type 2, is shorter than type 1 and is found exclusively in Mycoplasmas and other members of the Mollicu…	PRK02106	choline dehydrogenase; Validated	1.1.99.1	no SMART annotation	no SMART annotation	TIGR04542	GMC family mycofactocin-associated oxidreductase. This model describes a set of dehydrogenases belonging to the glucose-methanol-choline oxidoreductase (GMC oxidoreductase) family. Members of the present family are restricted to the bacterial genus Gordonia, and seem to replace the related family TIGR03970, which occurs in Actinobacteria generally but not in the genus Gordonia. Members of both th…	|
ABO_RS01105	-1.1012	2.14533	UPI0011D0765B	pilus assembly protein N-terminal domain-containing protein	COG4964	CELLULAR PROCESSES AND SIGNALING	Intracellular trafficking, secretion, and vesicular transport	Flp pilus assembly protein, secretin CpaC	no EC number assigned	no CDD annotation	no CDD annotation	pfam00263	Bacterial type II and III secretion system protein.	no NCBIPfam annotation	no NCBIPfam annotation	PRK13568	DNA uptake porin HofQ.	no EC number assigned	no SMART annotation	no SMART annotation	TIGR02517	type II secretion system protein D. In Gram-negative bacteria, proteins that have first crossed the inner member by Sec-dependent protein transport can be exported across the outer membrane by type II secretion, also called the main terminal branch of the general secretion pathway. Members of this family are general secretion pathway protein D. In Yersinia enterocolitica, a second member of this …	|
ABO_RS11740	-1.06541	2.09276	UPI000309E725	Cytochrome P450 superfamily protein;Cytochrome P450;cytochrome P450	COG2124	METABOLISM	Secondary metabolites biosynthesis, transport and catabolism	Cytochrome P450	no EC number assigned	no CDD annotation	no CDD annotation	pfam00067	Cytochrome P450. Cytochrome P450s are haem-thiolate proteins involved in the oxidative degradation of various compounds. They are particularly well known for their role in the degradation of environmental toxins and mutagens. They can be divided into 4 classes, according to the method by which electrons from NAD(P)H are delivered to the catalytic site. Sequence conservation is relatively low with…	no NCBIPfam annotation	no NCBIPfam annotation	no Protein Clusters annotation	no Protein Clusters annotation	no Protein Clusters annotation	no SMART annotation	no SMART annotation	TIGR04458	4-nitrotryptophan synthase. Members of this family are cytochrome P450 enzymes that convert L-tryptophan into L-4-nitrotryptophan. In thaxtomin gene clusters, this enzyme (TxtE) uses nitric acid (NO) derived from arginine by the nitric oxide synthase TxtD, and O2, to perform the tryptophan nitration. L-4-nitrotryptophan is then used as a non-proteinogenic amino acid by non-ribosomal peptide synth…	|
ABO_RS11170	-1.06471	2.09175	Q0VMH5	Transcriptional repressor NrdR	COG1327	INFORMATION STORAGE AND PROCESSING	Transcription	Transcriptional regulator NrdR, contains Zn-ribbon and ATP-cone domains	no EC number assigned	no CDD annotation	no CDD annotation	pfam03477	ATP cone domain.	no NCBIPfam annotation	no NCBIPfam annotation	PRK00464	transcriptional repressor NrdR.	no EC number assigned	no SMART annotation	no SMART annotation	TIGR00244	transcriptional regulator NrdR. Members of this almost entirely bacterial family contain an ATP cone domain (pfam03477). There is never more than one member per genome. Common gene symbols given include nrdR, ybaD, ribX and ytcG. The member from Streptomyces coelicolor is found upstream in the operon of the class II oxygen-independent ribonucleotide reductase gene nrdJ and was shown to repress nr…	|
ABO_RS13795	-1.0606	2.0858	Q0VL01	Phospholipase D/Transphosphatidylase family protein	COG1502	METABOLISM	Lipid transport and metabolism	Phosphatidylserine/phosphatidylglycerophosphate/cardiolipin synthase	2.7.8.-	cd09111	Putative catalytic domain, repeat 1, of Escherichia coli uncharacterized protein ymdC and similar proteins. Putative catalytic domain, repeat 1, of Escherichia coli uncharacterized protein ymdC and similar proteins. In Escherichia coli, there are two genes, f413 (ybhO) and o493 (ymdC), which are homologous to gene cls that encodes the Escherichia coli cardiolipin (CL) synthase. The prototype of t…	pfam13091	PLD-like domain.	no NCBIPfam annotation	no NCBIPfam annotation	PRK01642	cardiolipin synthetase; Reviewed	no EC number assigned	smart00155	Phospholipase D. Active site motifs. Phosphatidylcholine-hydrolyzing phospholipase D (PLD) isoforms are activated by ADP-ribosylation factors (ARFs). PLD produces phosphatidic acid from phosphatidylcholine, which may be essential for the formation of certain types of transport vesicles or may be constitutive vesicular transport to signal transduction pathways. PC-hydrolysing PLD is a homologue of…	TIGR04265	cardiolipin synthase. This model is based on experimentally characterized bacterial cardiolipin synthases (cls) from E. coli, Staphylococcus aureus (two), and Bacillus pseudofirmus OF4. This model describes just one of several homologous but non-orthologous forms of cls. The cutoff score is set arbitrarily high to avoid false-positives. Note that there are two enzymatic activites called cardiolip…	|
ABO_RS05360	-1.05731	2.08105	Q0VQR4	Na(+)-translocating NADH-quinone reductase subunit E (Na(+)-NQR subunit E) (Na(+)-translocating NQR subunit E) (EC 7.2.1.1) (NQR complex subunit E) (NQR-1 subunit E)	COG2209	METABOLISM	Energy production and conversion	Na+-transporting NADH:ubiquinone oxidoreductase, subunit NqrE	1.6.5.-	no CDD annotation	no CDD annotation	pfam02508	Rnf-Nqr subunit, membrane protein. This is a family of integral membrane proteins including Rhodobacter-specific nitrogen fixation (rnf) proteins RnfA and RnfE and Na+-translocating NADH:ubiquinone oxidoreductase (Na+-NQR) subunits NqrD and NqrE.	no NCBIPfam annotation	no NCBIPfam annotation	PRK02830	Na(+)-translocating NADH-quinone reductase subunit E; Provisional	no EC number assigned	no SMART annotation	no SMART annotation	TIGR01940	NADH:ubiquinone oxidoreductase, Na(+)-translocating, E subunit. This model represents the NqrE subunit of the six-protein, Na(+)-pumping NADH-quinone reductase of a number of marine and pathogenic Gram-negative bacteria. This oxidoreductase complex functions primarily as a sodium ion pump. [Transport and binding proteins, Cations and iron carrying compounds]	|
ABO_RS05455	-1.05422	2.07659	Q0VQP5	ATP-dependent lipid A-core flippase (EC 7.5.2.6) (Lipid A export ATP-binding/permease protein MsbA)	COG1132	CELLULAR PROCESSES AND SIGNALING	Defense mechanisms	ABC-type multidrug transport system, ATPase and permease component	3.6.3.-	cd03251	ATP-binding cassette domain of the bacterial lipid flippase and related proteins, subfamily C. MsbA is an essential ABC transporter, closely related to eukaryotic MDR proteins. ABC transporters are a large family of proteins involved in the transport of a wide variety of different compounds, like sugars, ions, peptides, and more complex organic molecules. The nucleotide binding domain shows the h…	pfam00005	ABC transporter. ABC transporters for a large family of proteins responsible for translocation of a variety of compounds across biological membranes. ABC transporters are the largest family of proteins in many completely sequenced bacteria. ABC transporters are composed of two copies of this domain and two copies of a transmembrane domain pfam00664. These four domains may belong to a single polyp…	no NCBIPfam annotation	no NCBIPfam annotation	PRK11176	lipid A ABC transporter ATP-binding protein/permease MsbA.	no EC number assigned	smart00382	ATPases associated with a variety of cellular activities. AAA - ATPases associated with a variety of cellular activities. This profile/alignment only detects a fraction of this vast family. The poorly conserved N-terminal helix is missing from the alignment.	TIGR02203	lipid A export permease/ATP-binding protein MsbA. This family consists of a single polypeptide chain transporter in the ATP-binding cassette (ABC) transporter family, MsbA, which exports lipid A. It may also act in multidrug resistance. Lipid A, a part of lipopolysaccharide, is found in the outer leaflet of the outer membrane of most Gram-negative bacteria. Members of this family are restricted t…	|
ABO_RS01110	-1.04859	2.06851	Q0VT52	TadZ_N domain-containing protein	COG4963	CELLULAR PROCESSES AND SIGNALING	Intracellular trafficking, secretion, and vesicular transport	Flp pilus assembly ATPase CpaE/TadZ, contains N-terminal REC/TadZ_N domain	no EC number assigned	cd03111	pilus assembly ATPase CpaE. This protein family consists of proteins similar to the cpaE protein of the Caulobacter pilus assembly and the orf4 protein of Actinobacillus pilus formation gene cluster. The function of these proteins are unkown. The Caulobacter pilus assembly contains 7 genes: pilA, cpaA, cpaB, cpaC, cpaD, cpaE and cpaF. These genes are clustered together on chromosome.	pfam16968	Pilus assembly protein TadZ N-terminal. TadZ_N is the N-terminal region of the Flp pilus assembly protein TadZ, which carries an AAA, ATPase domain immediately downstream, AAA_31, pfam13614. The domain is an example of a signal-transduction-response receiver. It is localized to the cytoplasmic side of the inner bacterial cell-membrane, contacting also with both tadA and RcpC.	no NCBIPfam annotation	no NCBIPfam annotation	no Protein Clusters annotation	no Protein Clusters annotation	no Protein Clusters annotation	no SMART annotation	no SMART annotation	no TIGRFAM annotation	no TIGRFAM annotation	|
ABO_RS07065	-1.04646	2.06545	Q0VPT7	Copper resistance protein A	COG2132	CELLULAR PROCESSES AND SIGNALING	Cell cycle control, cell division, chromosome partitioning	Multicopper oxidase with three cupredoxin domains (includes cell division protein FtsP and spore coat protein CotA)	1.7.2.1	cd13874	The second cupredoxin domain of CopA copper resistance protein family. CopA is a multicopper oxidase (MCO) related to laccase and L-ascorbate oxidase, both copper-containing enzymes. It is part of the copper-regulatory cue operon, which employs a cytosolic metalloregulatory protein CueR that induces expression of CopA and CueO under copper stress conditions. CopA is a copper efflux P-type ATPase …	pfam07732	Multicopper oxidase. This entry contains many divergent copper oxidase-like domains that are not recognized by the pfam00394 model.	no NCBIPfam annotation	no NCBIPfam annotation	PRK10965	multicopper oxidase; Provisional	no EC number assigned	no SMART annotation	no SMART annotation	TIGR01480	copper-resistance protein, CopA family. This model represents the CopA copper resistance protein family. CopA is related to laccase (benzenediol:oxygen oxidoreductase) and L-ascorbate oxidase, both copper-containing enzymes. Most members have a typical TAT (twin-arginine translocation) signal sequence with an Arg-Arg pair. Twin-arginine translocation is observed for a large number of periplasmic …	|
ABO_RS12055	-1.03885	2.05459	Q0VLZ8	Uncharacterized protein	no COG annotation	no COG annotation	no COG annotation	no COG annotation	no COG annotation	no CDD annotation	no CDD annotation	no Pfam annotation	no Pfam annotation	no NCBIPfam annotation	no NCBIPfam annotation	no Protein Clusters annotation	no Protein Clusters annotation	no Protein Clusters annotation	no SMART annotation	no SMART annotation	no TIGRFAM annotation	no TIGRFAM annotation	|
ABO_RS06770	-1.03811	2.05354	Q0VPZ3	Histidine kinase (EC 2.7.13.3)	COG0642	CELLULAR PROCESSES AND SIGNALING	Signal transduction mechanisms	Signal transduction histidine kinase	2.7.13.3	cd16922	Histidine kinase-like ATPase domain of two-component sensor histidine kinases, many are hybrid sensor histidine kinases, similar to Escherichia coli EvgS, ArcB, TorS, BarA, RcsC. This family contains the histidine kinase-like ATPase (HATPase) domains of various two-component hybrid sensor histidine kinases (HKs), including the following Escherichia coli HKs: EvgS, a HK of the EvgS-EvgA two-compon…	pfam00072	Response regulator receiver domain. This domain receives the signal from the sensor partner in bacterial two-component systems. It is usually found N-terminal to a DNA binding effector domain.	NF033092	cell wall metabolism sensor histidine kinase WalK. This model describes WalK as found in Staphylococcus aureus (sp|Q2G2U4.1|WALK_STAA8). A shorter version, as found in Streptococcus pneumoniae, called WalK(Spn) or VicK, is not included. WalK is part of a two-component system and works with partner protein WalR.	PRK11107	hybrid sensory histidine kinase BarA; Provisional	2.7.13.3	smart00387	Histidine kinase-like ATPases. Histidine kinase-, DNA gyrase B-, phytochrome-like ATPases.	TIGR02956	TMAO reductase sytem sensor TorS. This protein, TorS, is part of a regulatory system for the torCAD operon that encodes the pterin molybdenum cofactor-containing enzyme trimethylamine-N-oxide (TMAO) reductase (TorA), a cognate chaperone (TorD), and a penta-haem cytochrome (TorC). TorS works together with the inducer-binding protein TorT and the response regulator TorR. TorS contains histidine kin…	|
ABO_RS12860	-1.02682	2.03753	UPI0002E53129	Two-component sensor protein;Uncharacterized protein;hybrid sensor histidine kinase/response regulator;hypothetical protein	COG0642	CELLULAR PROCESSES AND SIGNALING	Signal transduction mechanisms	Signal transduction histidine kinase	2.7.13.3	cd16922	Histidine kinase-like ATPase domain of two-component sensor histidine kinases, many are hybrid sensor histidine kinases, similar to Escherichia coli EvgS, ArcB, TorS, BarA, RcsC. This family contains the histidine kinase-like ATPase (HATPase) domains of various two-component hybrid sensor histidine kinases (HKs), including the following Escherichia coli HKs: EvgS, a HK of the EvgS-EvgA two-compon…	pfam02518	Histidine kinase-, DNA gyrase B-, and HSP90-like ATPase. This family represents the structurally related ATPase domains of histidine kinase, DNA gyrase B and HSP90.	NF033092	cell wall metabolism sensor histidine kinase WalK. This model describes WalK as found in Staphylococcus aureus (sp|Q2G2U4.1|WALK_STAA8). A shorter version, as found in Streptococcus pneumoniae, called WalK(Spn) or VicK, is not included. WalK is part of a two-component system and works with partner protein WalR.	PRK15347	two component system sensor kinase.	no EC number assigned	smart00387	Histidine kinase-like ATPases. Histidine kinase-, DNA gyrase B-, phytochrome-like ATPases.	TIGR02956	TMAO reductase sytem sensor TorS. This protein, TorS, is part of a regulatory system for the torCAD operon that encodes the pterin molybdenum cofactor-containing enzyme trimethylamine-N-oxide (TMAO) reductase (TorA), a cognate chaperone (TorD), and a penta-haem cytochrome (TorC). TorS works together with the inducer-binding protein TorT and the response regulator TorR. TorS contains histidine kin…	|
ABO_RS14335	-1.02477	2.03463	UPI0000DB38D6	Rubredoxin-2;rubredoxin;Rubredoxin	COG1773	METABOLISM	Inorganic ion transport and metabolism	Flavorubredoxin	1.18.1.1	cd00730	Rubredoxin; nonheme iron binding domains containing a [Fe(SCys)4] center. Rubredoxins are small nonheme iron proteins. The iron atom is coordinated by four cysteine residues (Fe(S-Cys)4), but iron can also be replaced by cobalt, nickel or zinc. They are believed to be involved in electron transfer.	pfam00301	Rubredoxin.	no NCBIPfam annotation	no NCBIPfam annotation	PRK05452	anaerobic nitric oxide reductase flavorubredoxin; Provisional	no EC number assigned	no SMART annotation	no SMART annotation	no TIGRFAM annotation	no TIGRFAM annotation	|
ABO_RS11080	-1.02282	2.03189	UPI0005A2D1BF	DNA polymerase III subunit epsilon;3'-5' exonuclease	COG0847	INFORMATION STORAGE AND PROCESSING	Replication, recombination and repair	DNA polymerase III, epsilon subunit or related 3'-5' exonuclease	2.7.7.7	cd06127	DEDDh 3'-5' exonuclease domain family. DEDDh exonucleases, part of the DnaQ-like (or DEDD) exonuclease superfamily, catalyze the excision of nucleoside monophosphates at the DNA or RNA termini in the 3'-5' direction. These proteins contain four invariant acidic residues in three conserved sequence motifs termed ExoI, ExoII and ExoIII. DEDDh exonucleases are classified as such because of the prese…	pfam00929	Exonuclease. This family includes a variety of exonuclease proteins, such as ribonuclease T and the epsilon subunit of DNA polymerase III.;	no NCBIPfam annotation	no NCBIPfam annotation	PRK09145	3'-5' exonuclease.	no EC number assigned	smart00479	exonuclease domain in DNA-polymerase alpha and epsilon chain, ribonuclease T and other exonucleases.	TIGR01405	DNA polymerase III, alpha chain, Gram-positive type. This model describes a polypeptide chain of DNA polymerase III. Full-length homologs of this protein are restricted to the Gram-positive lineages, including the Mycoplasmas. This protein is designated alpha chain and given the gene symbol polC, but is not a full-length homolog of other polC genes. The N-terminal region of about 200 amino acids …	|
ABO_RS02130	-1.02226	2.0311	Q0VSJ1	50S ribosomal protein L5	COG0094	INFORMATION STORAGE AND PROCESSING	Translation, ribosomal structure and biogenesis	Ribosomal protein L5	no EC number assigned	no CDD annotation	no CDD annotation	pfam00673	ribosomal L5P family C-terminus. This region is found associated with pfam00281.	no NCBIPfam annotation	no NCBIPfam annotation	PRK00010	50S ribosomal protein L5; Validated	no EC number assigned	no SMART annotation	no SMART annotation	no TIGRFAM annotation	no TIGRFAM annotation	|
ABO_RS04335	-1.01272	2.01771	Q0VRA9	Uncharacterized protein	COG1566	CELLULAR PROCESSES AND SIGNALING	Defense mechanisms	Multidrug resistance efflux pump EmrA	no EC number assigned	no CDD annotation	no CDD annotation	pfam13166	AAA domain. This family of domains contain a P-loop motif that is characteristic of the AAA superfamily. Many of the proteins in this family are conjugative transfer proteins. This family includes the PrrC protein that is thought to be the active component of the anticodon nuclease.	NF012221	MARTX multifunctional-autoprocessing repeats-in-toxin holotoxin RtxA. This model describes the N-terminal 1900 amino acids of MARTX family multifunctional-autoprocessing repeats-in-toxin holotoxins, which contain both repeat regions that facilitate their entry into eukaryotic target cells, and multiple effector domains.	no Protein Clusters annotation	no Protein Clusters annotation	no Protein Clusters annotation	no SMART annotation	no SMART annotation	no TIGRFAM annotation	no TIGRFAM annotation	|
ABO_RS04505	-1.01233	2.01717	Q0VR77	Heme exporter protein D	COG3114	CELLULAR PROCESSES AND SIGNALING	Intracellular trafficking, secretion, and vesicular transport	Heme exporter protein D	no EC number assigned	no CDD annotation	no CDD annotation	pfam04995	Heme exporter protein D (CcmD). The CcmD protein is part of a C-type cytochrome biogenesis operon. The exact function of this protein is uncertain. It has been proposed that CcmC, CcmD and CcmE interact directly with each other, establishing a cytoplasm to periplasm haem delivery pathway for cytochrome c maturation. These proteins contain a predicted transmembrane helix.	no NCBIPfam annotation	no NCBIPfam annotation	no Protein Clusters annotation	no Protein Clusters annotation	no Protein Clusters annotation	no SMART annotation	no SMART annotation	TIGR03141	heme exporter protein CcmD. The model for this protein family describes a small, hydrophobic, and only moderately well-conserved protein, tricky to identify accurately for all of these reasons. However, members are found as part of large operons involved in heme export across the inner membrane for assembly of c-type cytochromes in a large number of bacteria. The gray zone between the trusted cut…	|
ABO_RS03045	-1.00552	2.00767	Q0VS11	Transcriptional regulator MraZ	COG2001	INFORMATION STORAGE AND PROCESSING	Translation, ribosomal structure and biogenesis	MraZ, DNA-binding transcriptional regulator and inhibitor of RsmH methyltransferase activity	no EC number assigned	cd16321	C-terminal subdomain of transcriptional regulator MraZ. This family contains the C-terminal domain of proteins of unknown function (UPF0040), implicated in a cellular function of bacterial cell division. It includes protein MraZ which is present in almost all bacteria and appears to be essential for survival. It is found in gene clusters associated with the cellular function of cell division and …	pfam02381	MraZ protein, putative antitoxin-like. This small 70 amino acid domain is found duplicated in a family of bacterial proteins. These proteins may be DNA-binding transcription factors (Pers. comm. A Andreeva & A Murzin). It is likely, due to the similarity of fold, that this family acts as a bacterial antitoxin like the MazE antitoxin family.	no NCBIPfam annotation	no NCBIPfam annotation	PRK00326	transcriptional regulator MraZ.	no EC number assigned	no SMART annotation	no SMART annotation	TIGR00242	division/cell wall cluster transcriptional repressor MraZ. Members of this family contain two tandem copies of a domain described by pfam02381. This protein often is found with other genes of the dcw (division cell wall) gene cluster, including mraW, ftsI, murE, murF, ftsW, murG, etc. Recent work shows MraW in E. coli binds an upstream region with three tandem GTGGG repeats separated by 5bp space…	|
